# Supplementary material for: RNA-seq reveals downregulated osteochondral genes potentially related to tibia bacterial chondronecrosis with osteomyelitis in broilers
Source: BMC Genet. 2020 Jun 3;21:58. doi: 10.1186/s12863-020-00862-2 (PMC7271470; doi:10.1186/s12863-020-00862-2)
Supplement: Supplementary file 1 — Additional file 1. Detailed expressed values of all Differentially Expressed Genes, showing the name and description of each annotated gene, LogFoldChange, logCPM, FDR and gene Ensembl ID. [file 12863_2020_862_MOESM1_ESM.xlsx]

## Sheet: toptags_tibiaChicken6_A-N_edge
	logFC	logCPM	LR	PValue	FDR	Gene.stable.ID	Gene.name	Gene.description	Chromosome.scaffold.name	Gene.start..bp.	Gene.end..bp.	HGNC.symbol	HGNC.ID	NCBI.gene.ID
ENSGALG00000033198	-3.14807	4.34509	105.256	1.07314e-24	1.34958e-20	ENSGALG00000033198	MYO5C	myosin VC [Source:HGNC Symbol
ENSGALG00000009945	-2.46162	5.26849	71.886	2.27993e-17	1.43362e-13	ENSGALG00000009945	CPM	carboxypeptidase M [Source:HGNC Symbol
ENSGALG00000005077	-1.8919	5.21032	67.9305	1.69358e-16	7.09951e-13	ENSGALG00000005077	F8	coagulation factor VIII [Source:HGNC Symbol
ENSGALG00000004270	-2.11261	7.40325	65.7582	5.09784e-16	1.60276e-12	ENSGALG00000004270	ALDH1A2	Retinal dehydrogenase 2 [Source:UniProtKB/Swiss-Prot
ENSGALG00000042279	-3.0123	3.11212	58.1737	2.3997e-14	6.03572e-11	ENSGALG00000042279	CYP24A1	cytochrome P450 family 24 subfamily A member 1 [Source:HGNC Symbol
ENSGALG00000014261	-3.12305	4.41786	56.1684	6.65237e-14	1.39434e-10	ENSGALG00000014261			4	69068033	69072673			770302
ENSGALG00000030175	-1.78753	4.9155	55.8142	7.96551e-14	1.43106e-10	ENSGALG00000030175	FBXL2	F-box and leucine rich repeat protein 2 [Source:HGNC Symbol
ENSGALG00000015055	-2.72754	6.42134	55.0655	1.16581e-13	1.83265e-10	ENSGALG00000015055	SLC22A16	solute carrier family 22 member 16 [Source:HGNC Symbol
ENSGALG00000008439	2.24722	5.89081	53.691	2.34631e-13	3.27858e-10	ENSGALG00000008439			1	11182192	11218268			417730
ENSGALG00000006855	-1.88763	4.4142	52.6763	3.93307e-13	4.94623e-10	ENSGALG00000006855	MELTF	melanotransferrin [Source:HGNC Symbol
ENSGALG00000042289	-2.7216	6.7596	50.6024	1.13108e-12	1.29313e-09	ENSGALG00000042289	SUSD5	sushi domain containing 5 [Source:HGNC Symbol
ENSGALG00000013225	-2.06558	5.51285	50.0945	1.46516e-12	1.53549e-09	ENSGALG00000013225	VAT1L	vesicle amine transport 1 like [Source:HGNC Symbol
ENSGALG00000038433	-1.82323	5.82194	48.8801	2.72093e-12	2.47323e-09	ENSGALG00000038433	SPON2	spondin 2 [Source:HGNC Symbol
ENSGALG00000001916	2.45079	5.80688	48.857	2.75327e-12	2.47323e-09	ENSGALG00000001916	SLIT3	slit guidance ligand 3 [Source:HGNC Symbol
ENSGALG00000039647	3.16089	2.35431	48.3984	3.4786e-12	2.91646e-09	ENSGALG00000039647			KQ759707.1	815	6252			NA
ENSGALG00000006629	-3.83217	2.24382	47.4314	5.69643e-12	4.44904e-09	ENSGALG00000006629	RBP4	retinol binding protein 4 [Source:HGNC Symbol
ENSGALG00000030211	2.47849	4.16781	47.325	6.01413e-12	4.44904e-09	ENSGALG00000030211	KIAA0408	KIAA0408 [Source:HGNC Symbol
ENSGALG00000010269	1.79673	4.37253	46.6033	8.69137e-12	6.07237e-09	ENSGALG00000010269	KCNAB1	potassium voltage-gated channel subfamily A member regulatory beta subunit 1 [Source:HGNC Symbol
ENSGALG00000040866	-2.76578	5.98108	44.7714	2.21431e-11	1.42582e-08	ENSGALG00000040866	P3H2	Prolyl 3-hydroxylase 2 [Source:UniProtKB/Swiss-Prot
ENSGALG00000011016	-1.57624	7.01668	44.7249	2.26752e-11	1.42582e-08	ENSGALG00000011016			8	27960953	27987648			424691
ENSGALG00000012802	-1.8869	8.50491	44.3176	2.79202e-11	1.67202e-08	ENSGALG00000012802	F13A1	coagulation factor XIII A chain [Source:HGNC Symbol
ENSGALG00000014582	1.91491	7.14405	43.534	4.16653e-11	2.38174e-08	ENSGALG00000014582	CADM1	cell adhesion molecule 1 [Source:HGNC Symbol
ENSGALG00000042511	-2.16723	4.13873	42.5459	6.90428e-11	3.77514e-08	ENSGALG00000042511	PKDCC	protein kinase domain containing, cytoplasmic [Source:HGNC Symbol
ENSGALG00000036915	-1.59552	5.17187	41.1499	1.40988e-10	7.36745e-08	ENSGALG00000036915	SQLE	squalene epoxidase [Source:HGNC Symbol
ENSGALG00000014178	-2.33009	3.06912	41.0755	1.46458e-10	7.36745e-08	ENSGALG00000014178	SCUBE1	signal peptide, CUB domain and EGF like domain containing 1 [Source:HGNC Symbol
ENSGALG00000013929	1.79857	6.98816	40.7776	1.70578e-10	8.25072e-08	ENSGALG00000013929	PDGFRA	platelet derived growth factor receptor alpha [Source:HGNC Symbol
ENSGALG00000007668	2.30015	4.49281	40.526	1.94014e-10	9.03675e-08	ENSGALG00000007668	BMP7	bone morphogenetic protein 7 [Source:HGNC Symbol
ENSGALG00000046228	2.14326	5.84277	39.8927	2.683e-10	1.20505e-07	ENSGALG00000046228			AADN04006081.1	4768	10505			NA
ENSGALG00000002678	-1.5168	7.39489	39.7433	2.89638e-10	1.25603e-07	ENSGALG00000002678	CSPG4	chondroitin sulfate proteoglycan 4 [Source:HGNC Symbol
ENSGALG00000043025	-2.60477	5.02461	39.4488	3.3678e-10	1.41178e-07	ENSGALG00000043025	EPS8L2	EPS8 like 2 [Source:HGNC Symbol
ENSGALG00000032768	-1.88476	4.50084	38.8982	4.46481e-10	1.81127e-07	ENSGALG00000032768	SOX5	transcription factor SOX-5 [Source:RefSeq peptide
ENSGALG00000005330	1.53807	5.112	38.8234	4.63936e-10	1.82327e-07	ENSGALG00000005330	SNCAIP	synuclein alpha interacting protein [Source:HGNC Symbol
ENSGALG00000011970	-2.34341	5.71784	38.166	6.49755e-10	2.47616e-07	ENSGALG00000011970	CHADL	chondroadherin like [Source:HGNC Symbol
ENSGALG00000014835	2.40034	7.73513	37.8082	7.8054e-10	2.88708e-07	ENSGALG00000014835	C7	complement C7 [Source:HGNC Symbol
ENSGALG00000025862	-1.46298	6.01765	37.5476	8.92104e-10	3.12408e-07	ENSGALG00000025862	TMEM26	transmembrane protein 26 [Source:HGNC Symbol
ENSGALG00000029102	-1.77698	7.10097	37.5256	9.02203e-10	3.12408e-07	ENSGALG00000029102	PXYLP1	2-phosphoxylose phosphatase 1 [Source:HGNC Symbol
ENSGALG00000011068	-1.85641	6.23289	37.4893	9.1914e-10	3.12408e-07	ENSGALG00000011068	COBLL1	cordon-bleu WH2 repeat protein like 1 [Source:HGNC Symbol
ENSGALG00000012298	-2.70074	4.4415	37.3293	9.97727e-10	3.30195e-07	ENSGALG00000012298	SLC39A8	solute carrier family 39 member 8 [Source:HGNC Symbol
ENSGALG00000006723	-1.84988	5.78967	37.2454	1.04161e-09	3.3588e-07	ENSGALG00000006723			2	10422464	10427543			420459
ENSGALG00000008661	-2.27834	7.4878	37.0423	1.15593e-09	3.63424e-07	ENSGALG00000008661	CYR61	Protein CYR61 [Source:UniProtKB/Swiss-Prot
ENSGALG00000009360	-1.85099	7.13385	36.7843	1.31947e-09	4.04723e-07	ENSGALG00000009360	CAPN2	calpain 2 [Source:HGNC Symbol
ENSGALG00000026466	-3.39127	1.97145	36.072	1.90163e-09	5.69402e-07	ENSGALG00000026466			16	458841	461826			100859408
ENSGALG00000012190	-3.90482	0.185094	36.0068	1.96634e-09	5.75086e-07	ENSGALG00000012190	TMEM163	transmembrane protein 163 [Source:HGNC Symbol
ENSGALG00000041693	2.22249	3.09761	35.501	2.54917e-09	7.28598e-07	ENSGALG00000041693			18	9066806	9069037			NA
ENSGALG00000008365	2.27386	3.70695	35.2738	2.86465e-09	7.93291e-07	ENSGALG00000008365	CHRM4	Gallus gallus cholinergic receptor, muscarinic 4 (CHRM4), mRNA. [Source:RefSeq mRNA
ENSGALG00000006864	1.38542	7.39397	35.2488	2.90167e-09	7.93291e-07	ENSGALG00000006864			8	16125706	16215909			NA
ENSGALG00000045064	-1.92412	6.00934	35.0184	3.26604e-09	8.73909e-07	ENSGALG00000045064			17	876901	880927			NA
ENSGALG00000016375	1.74182	8.04809	34.7944	3.66418e-09	9.60016e-07	ENSGALG00000016375	PHEX	phosphate regulating endopeptidase homolog, X-linked [Source:RefSeq peptide
ENSGALG00000041459	-1.54363	6.1226	34.7172	3.81242e-09	9.65652e-07	ENSGALG00000041459	DDIT4	DNA damage inducible transcript 4 [Source:HGNC Symbol
ENSGALG00000028871	-2.24313	6.4237	34.6946	3.85697e-09	9.65652e-07	ENSGALG00000028871	SLC38A3	solute carrier family 38 member 3 [Source:HGNC Symbol
ENSGALG00000031720	-2.43673	3.00647	34.665	3.91605e-09	9.65652e-07	ENSGALG00000031720	LGI1	leucine rich glioma inactivated 1 [Source:HGNC Symbol
ENSGALG00000015656	1.36885	6.67122	34.4798	4.30704e-09	1.04164e-06	ENSGALG00000015656			Z	65691035	65839631			100533110
ENSGALG00000043829	-2.28649	6.41383	34.3743	4.5468e-09	1.07888e-06	ENSGALG00000043829	EXTL1	exostosin like glycosyltransferase 1 [Source:HGNC Symbol
ENSGALG00000026080	2.16313	7.36923	33.7852	6.15461e-09	1.43008e-06	ENSGALG00000026080	OMD	osteomodulin [Source:HGNC Symbol
ENSGALG00000039822	-3.03025	1.61738	33.7539	6.25433e-09	1.43008e-06	ENSGALG00000039822	RASSF10	Ras association domain family member 10 [Source:HGNC Symbol
ENSGALG00000015519	2.62269	4.55643	33.5455	6.96157e-09	1.56337e-06	ENSGALG00000015519	ROBO2	roundabout guidance receptor 2 [Source:HGNC Symbol
ENSGALG00000010170	1.37303	5.19907	33.4729	7.22639e-09	1.59437e-06	ENSGALG00000010170	INTU	inturned planar cell polarity protein [Source:HGNC Symbol
ENSGALG00000009365	-1.37129	6.60288	33.4102	7.46299e-09	1.61818e-06	ENSGALG00000009365	CYP51	cytochrome P450 family 51 subfamily A member 1 [Source:HGNC Symbol
ENSGALG00000004121	-1.68894	6.22512	33.355	7.67782e-09	1.62992e-06	ENSGALG00000004121	LPAR4	lysophosphatidic acid receptor 4 [Source:HGNC Symbol
ENSGALG00000009560	-2.23585	7.84595	33.3303	7.77632e-09	1.62992e-06	ENSGALG00000009560	MSMO1	methylsterol monooxygenase 1 [Source:HGNC Symbol
ENSGALG00000007367	-4.3202	1.45535	33.2602	8.06147e-09	1.66198e-06	ENSGALG00000007367	WFIKKN2	WAP, follistatin/kazal, immunoglobulin, kunitz and netrin domain containing 2 [Source:HGNC Symbol
ENSGALG00000035845	-2.06794	4.45402	33.0244	9.1011e-09	1.84606e-06	ENSGALG00000035845	JPH1	junctophilin 1 [Source:HGNC Symbol
ENSGALG00000029151	1.33618	4.79455	32.8394	1.00093e-08	1.96118e-06	ENSGALG00000029151			10	2537062	2540128			429941
ENSGALG00000030908	1.97601	4.41563	32.8258	1.00799e-08	1.96118e-06	ENSGALG00000030908	ATP2B2	ATPase plasma membrane Ca2+ transporting 2 [Source:HGNC Symbol
ENSGALG00000039705	-2.41487	6.98705	32.8149	1.01365e-08	1.96118e-06	ENSGALG00000039705	GFPT2	glutamine-fructose-6-phosphate transaminase 2 [Source:HGNC Symbol
ENSGALG00000034067	-3.06104	6.98937	32.7226	1.06294e-08	2.02539e-06	ENSGALG00000034067	FMOD	fibromodulin [Source:HGNC Symbol
ENSGALG00000017031	-1.62468	4.26463	32.6408	1.10865e-08	2.08095e-06	ENSGALG00000017031			1	170492649	170509421			418885
ENSGALG00000011078	1.41477	6.28554	32.4154	1.24498e-08	2.30247e-06	ENSGALG00000011078			4	46127455	46159442			NA
ENSGALG00000036073	1.71304	7.66556	32.2127	1.38186e-08	2.51859e-06	ENSGALG00000036073			AADN04006861.1	7170	9289			NA
ENSGALG00000023881	1.87315	6.45103	32.1096	1.45717e-08	2.60226e-06	ENSGALG00000023881	PLXDC1	plexin domain containing 1 [Source:HGNC Symbol
ENSGALG00000004418	2.37084	3.33256	32.0937	1.46915e-08	2.60226e-06	ENSGALG00000004418	SSTR2	somatostatin receptor 2 [Source:HGNC Symbol
ENSGALG00000010535	1.99153	7.42338	31.9083	1.61625e-08	2.82305e-06	ENSGALG00000010535	SGMS2	sphingomyelin synthase 2 [Source:HGNC Symbol
ENSGALG00000015293	-1.4478	5.96395	31.7779	1.72845e-08	2.97768e-06	ENSGALG00000015293	TMEM45A	transmembrane protein 45A [Source:HGNC Symbol
ENSGALG00000017394	-1.76499	7.38181	31.6324	1.86291e-08	3.16594e-06	ENSGALG00000017394	INSIG1	Insulin-induced gene 1 protein [Source:UniProtKB/Swiss-Prot
ENSGALG00000043167	-1.45929	4.58326	31.3698	2.13278e-08	3.54872e-06	ENSGALG00000043167	TNFRSF11B	TNF receptor superfamily member 11b [Source:HGNC Symbol
ENSGALG00000006076	2.6694	2.21499	31.359	2.14458e-08	3.54872e-06	ENSGALG00000006076	RASGEF1C	RasGEF domain family member 1C [Source:HGNC Symbol
ENSGALG00000015847	2.02922	4.68607	31.2493	2.26926e-08	3.67382e-06	ENSGALG00000015847	PRSS35	protease, serine 35 [Source:HGNC Symbol
ENSGALG00000012834	-1.21269	6.54654	31.2413	2.27861e-08	3.67382e-06	ENSGALG00000012834	AKR1D1	aldo-keto reductase family 1 member D1 [Source:HGNC Symbol
ENSGALG00000033624	-3.95292	-0.106204	31.0568	2.50588e-08	3.98911e-06	ENSGALG00000033624			2	983849	984487			101751647
ENSGALG00000019063	-1.38655	8.18412	30.9728	2.6167e-08	4.03829e-06	ENSGALG00000019063			1	182479610	182486231			418981
ENSGALG00000008135	1.65576	7.65544	30.9721	2.61768e-08	4.03829e-06	ENSGALG00000008135	SATB2	SATB homeobox 2 [Source:HGNC Symbol
ENSGALG00000015554	1.85407	3.23164	30.9607	2.63311e-08	4.03829e-06	ENSGALG00000015554	SORCS2	sortilin related VPS10 domain containing receptor 2 [Source:HGNC Symbol
ENSGALG00000044675	-2.36209	5.14045	30.9358	2.66709e-08	4.04112e-06	ENSGALG00000044675			2	127978273	128050362			NA
ENSGALG00000006473	2.25761	5.88627	30.6845	3.03585e-08	4.5451e-06	ENSGALG00000006473	PLXNA4	plexin A4 [Source:HGNC Symbol
ENSGALG00000010125	-2.32747	7.12226	30.643	3.10136e-08	4.58856e-06	ENSGALG00000010125	CSGALNACT1	chondroitin sulfate N-acetylgalactosaminyltransferase 1 [Source:HGNC Symbol
ENSGALG00000021471	-3.697	2.26822	30.3637	3.58167e-08	5.23756e-06	ENSGALG00000021471	IL17B	interleukin 17B [Source:HGNC Symbol
ENSGALG00000030653	3.13259	3.74341	30.0597	4.18952e-08	6.05602e-06	ENSGALG00000030653			15	7983153	7983467			NA
ENSGALG00000035733	1.66523	4.26464	30.0018	4.31655e-08	6.16875e-06	ENSGALG00000035733	CCR7	C-C motif chemokine receptor 7 [Source:HGNC Symbol
ENSGALG00000030025	1.28254	6.72134	29.8395	4.69322e-08	6.56219e-06	ENSGALG00000030025	FABP4	fatty acid binding protein 4 [Source:HGNC Symbol
ENSGALG00000002623	-1.98781	7.52274	29.8383	4.69623e-08	6.56219e-06	ENSGALG00000002623	PCOLCE2	procollagen C-endopeptidase enhancer 2 [Source:HGNC Symbol
ENSGALG00000007416	1.23813	6.5674	29.7195	4.99309e-08	6.90034e-06	ENSGALG00000007416	CD3E	CD3e molecule [Source:HGNC Symbol
ENSGALG00000032681	1.32601	6.05487	29.6931	5.06142e-08	6.91875e-06	ENSGALG00000032681			1	190342870	190372815			NA
ENSGALG00000003818	1.99211	6.75513	29.6652	5.13479e-08	6.94356e-06	ENSGALG00000003818	CYFIP2	cytoplasmic FMR1 interacting protein 2 [Source:HGNC Symbol
ENSGALG00000015079	-2.1779	1.91954	29.5468	5.45834e-08	7.30257e-06	ENSGALG00000015079	UPK1B	uroplakin 1B [Source:HGNC Symbol
ENSGALG00000002557	2.45117	6.50745	29.2554	6.34395e-08	8.39805e-06	ENSGALG00000002557	ADGRD1	adhesion G protein-coupled receptor D1 [Source:HGNC Symbol
ENSGALG00000014903	-1.63888	5.48384	29.181	6.59211e-08	8.63567e-06	ENSGALG00000014903	ITGA2	integrin subunit alpha 2 [Source:HGNC Symbol
ENSGALG00000007691	-1.10858	6.07173	29.114	6.82412e-08	8.84743e-06	ENSGALG00000007691	ARMC9	armadillo repeat containing 9 [Source:HGNC Symbol
ENSGALG00000013102	-2.09023	4.05691	28.9253	7.52244e-08	9.65328e-06	ENSGALG00000013102	COBL	cordon-bleu WH2 repeat protein [Source:HGNC Symbol
ENSGALG00000017229	2.26449	3.75136	28.8507	7.81797e-08	9.88343e-06	ENSGALG00000017229	FAT3	FAT atypical cadherin 3 [Source:HGNC Symbol
ENSGALG00000012119	1.91986	5.11041	28.8405	7.85896e-08	9.88343e-06	ENSGALG00000012119	MARCO	macrophage receptor with collagenous structure [Source:HGNC Symbol
ENSGALG00000019552	-1.26685	6.71106	28.7774	8.1191e-08	9.99599e-06	ENSGALG00000019552	SERPINB2	serpin family B member 2 [Source:HGNC Symbol
ENSGALG00000043185	-2.89219	9.35903	28.7646	8.17311e-08	9.99599e-06	ENSGALG00000043185	MATN1	matrilin 1, cartilage matrix protein [Source:HGNC Symbol
ENSGALG00000003548	-1.7168	5.62128	28.7613	8.18692e-08	9.99599e-06	ENSGALG00000003548	BAIAP2L1	BAI1 associated protein 2 like 1 [Source:HGNC Symbol
ENSGALG00000043353	2.39484	4.37459	28.7241	8.34597e-08	1.00922e-05	ENSGALG00000043353			AADN04005337.1	21	5992			NA
ENSGALG00000017005	-2.38555	6.08177	28.6965	8.46575e-08	1.01395e-05	ENSGALG00000017005	CAB39L	calcium binding protein 39 like [Source:HGNC Symbol
ENSGALG00000003695	-1.79138	6.84503	28.5613	9.07803e-08	1.07703e-05	ENSGALG00000003695	MINPP1	multiple inositol-polyphosphate phosphatase 1 [Source:HGNC Symbol
ENSGALG00000014948	-1.21115	6.81209	28.5368	9.19352e-08	1.08054e-05	ENSGALG00000014948	HMGCR	3-hydroxy-3-methylglutaryl-Coenzyme A reductase [Source:RefSeq peptide
ENSGALG00000009248	-1.98895	2.67045	28.3912	9.91125e-08	1.15411e-05	ENSGALG00000009248	HSPA12A	heat shock protein family A (Hsp70) member 12A [Source:HGNC Symbol
ENSGALG00000037011	1.72034	4.96038	28.3453	1.01494e-07	1.16127e-05	ENSGALG00000037011			28	3455934	3458135			NA
ENSGALG00000040755	1.68821	4.34836	28.3438	1.01574e-07	1.16127e-05	ENSGALG00000040755	ANGPT4	angiopoietin 4 [Source:HGNC Symbol
ENSGALG00000028880	-1.73267	5.7676	28.1911	1.0991e-07	1.24525e-05	ENSGALG00000028880			25	2191537	2195058			425061
ENSGALG00000041915	1.56596	4.51582	28.0217	1.19961e-07	1.34699e-05	ENSGALG00000041915			8	16115830	16123649			NA
ENSGALG00000033234	1.25226	4.82287	27.9499	1.245e-07	1.38558e-05	ENSGALG00000033234	JAK3	Janus kinase 3 [Source:HGNC Symbol
ENSGALG00000015910	-1.48913	7.21351	27.8487	1.31181e-07	1.44713e-05	ENSGALG00000015910	CD109	CD109 molecule [Source:HGNC Symbol
ENSGALG00000011250	2.58775	1.43295	27.6865	1.42653e-07	1.54057e-05	ENSGALG00000011250	ASIC4	acid sensing ion channel subunit family member 4 [Source:HGNC Symbol
ENSGALG00000027067	1.72117	5.9774	27.6771	1.43349e-07	1.54057e-05	ENSGALG00000027067	C1QTNF6	C1q and TNF related 6 [Source:HGNC Symbol
ENSGALG00000015630	1.83365	4.25165	27.6642	1.44312e-07	1.54057e-05	ENSGALG00000015630	EDIL3	EGF like repeats and discoidin domains 3 [Source:HGNC Symbol
ENSGALG00000043035	-1.58265	4.49964	27.661	1.44551e-07	1.54057e-05	ENSGALG00000043035	SHISA2	shisa family member 2 [Source:HGNC Symbol
ENSGALG00000006198	-1.51579	5.8496	27.5867	1.50211e-07	1.58744e-05	ENSGALG00000006198	LSS	lanosterol synthase [Source:HGNC Symbol
ENSGALG00000034077	-1.66163	4.27889	27.4969	1.57347e-07	1.63926e-05	ENSGALG00000034077	KCNK5	potassium two pore domain channel subfamily K member 5 [Source:HGNC Symbol
ENSGALG00000034721	2.75087	3.38264	27.4923	1.57722e-07	1.63926e-05	ENSGALG00000034721			15	7991896	7992603			NA
ENSGALG00000013892	-1.26355	7.67391	27.455	1.6079e-07	1.65745e-05	ENSGALG00000013892	MAP3K5	mitogen-activated protein kinase kinase kinase 5 [Source:HGNC Symbol
ENSGALG00000032882	-1.42513	4.18273	27.3364	1.70964e-07	1.748e-05	ENSGALG00000032882	EVA1C	eva-1 homolog C [Source:HGNC Symbol
ENSGALG00000015180	1.80126	4.88751	27.1419	1.89056e-07	1.91739e-05	ENSGALG00000015180	PSAT1	phosphoserine aminotransferase 1 [Source:HGNC Symbol
ENSGALG00000000241	-1.29772	6.067	27.0372	1.99582e-07	2.0029e-05	ENSGALG00000000241	STARD4	StAR related lipid transfer domain containing 4 [Source:HGNC Symbol
ENSGALG00000046455	2.38737	1.41563	27.0266	2.00672e-07	2.0029e-05	ENSGALG00000046455			26	2218163	2220788			NA
ENSGALG00000015542	-2.52177	5.58684	26.9931	2.04186e-07	2.0191e-05	ENSGALG00000015542	PLPPR1	phospholipid phosphatase related 1 [Source:HGNC Symbol
ENSGALG00000043949	-2.17563	2.69293	26.9806	2.05506e-07	2.0191e-05	ENSGALG00000043949			AADN04002725.1	85	1830			NA
ENSGALG00000033338	-1.82817	5.29133	26.9544	2.08311e-07	2.03079e-05	ENSGALG00000033338	GPT2	glutamic--pyruvic transaminase 2 [Source:HGNC Symbol
ENSGALG00000011551	2.22726	7.646	26.6634	2.42168e-07	2.3427e-05	ENSGALG00000011551	JCHAIN	joining chain of multimeric IgA and IgM [Source:HGNC Symbol
ENSGALG00000031058	-2.38861	3.94016	26.6257	2.46939e-07	2.37061e-05	ENSGALG00000031058			18	2602232	2623842			769421
ENSGALG00000032836	2.26646	2.40085	26.5975	2.50562e-07	2.38717e-05	ENSGALG00000032836	MAOB	monoamine oxidase B [Source:HGNC Symbol
ENSGALG00000044072	3.45451	5.41972	26.5538	2.56303e-07	2.42351e-05	ENSGALG00000044072			1	77781718	77789930			NA
ENSGALG00000010029	2.86949	3.9518	26.4805	2.66209e-07	2.49565e-05	ENSGALG00000010029	BEST3	bestrophin 3 [Source:HGNC Symbol
ENSGALG00000013090	-1.89516	8.86431	26.4683	2.67902e-07	2.49565e-05	ENSGALG00000013090	LOXL4	lysyl oxidase like 4 [Source:HGNC Symbol
ENSGALG00000021314	2.04139	5.65315	26.3444	2.8564e-07	2.64133e-05	ENSGALG00000021314			14	838542	848893			416425
ENSGALG00000032191	-1.34505	6.67088	26.1425	3.17131e-07	2.91112e-05	ENSGALG00000032191	WNK4	WNK lysine deficient protein kinase 4 [Source:HGNC Symbol
ENSGALG00000012989	-2.21834	6.41345	26.1202	3.20809e-07	2.92355e-05	ENSGALG00000012989	NINJ2	ninjurin 2 [Source:HGNC Symbol
ENSGALG00000033880	-1.95061	5.57972	26.0169	3.38444e-07	3.04054e-05	ENSGALG00000033880	CRISPLD1	cysteine-rich secretory protein LCCL domain-containing 1 precursor [Source:RefSeq peptide
ENSGALG00000013782	-3.04992	1.31974	26.0167	3.38483e-07	3.04054e-05	ENSGALG00000013782	CDH7	cadherin 7 [Source:HGNC Symbol
ENSGALG00000011013	2.71208	3.93406	25.9023	3.59137e-07	3.20242e-05	ENSGALG00000011013			3	38978661	39103295			NA
ENSGALG00000046358	-1.94462	4.55505	25.8891	3.61596e-07	3.20242e-05	ENSGALG00000046358	FBLN7	fibulin 7 [Source:HGNC Symbol
ENSGALG00000006563	1.60858	4.77989	25.8171	3.75339e-07	3.30088e-05	ENSGALG00000006563	SEMA3D	semaphorin 3D [Source:HGNC Symbol
ENSGALG00000041927	-2.50241	6.89679	25.7308	3.92509e-07	3.42791e-05	ENSGALG00000041927	FZD9	frizzled class receptor 9 [Source:HGNC Symbol
ENSGALG00000005814	2.03854	1.98096	25.6384	4.11762e-07	3.55553e-05	ENSGALG00000005814			Z	7654624	7656660			427401
ENSGALG00000021139	2.42142	8.81201	25.6337	4.12776e-07	3.55553e-05	ENSGALG00000021139			15	7973416	7997739			416928
ENSGALG00000027188	-1.39607	5.09337	25.4958	4.43339e-07	3.79281e-05	ENSGALG00000027188	SREBF1	sterol regulatory element binding transcription factor 1 [Source:HGNC Symbol
ENSGALG00000039474	-1.76541	4.96108	25.4411	4.56096e-07	3.87558e-05	ENSGALG00000039474	ID4	inhibitor of DNA binding 4, HLH protein [Source:HGNC Symbol
ENSGALG00000012906	1.9531	3.53562	25.3971	4.66619e-07	3.93839e-05	ENSGALG00000012906	CDH20	Cadherin-20 [Source:UniProtKB/Swiss-Prot
ENSGALG00000019233	-3.04068	6.06361	25.3782	4.7122e-07	3.95071e-05	ENSGALG00000019233			1	83118686	83141202			418356
ENSGALG00000007526	-1.58736	3.80931	25.2468	5.04426e-07	4.1722e-05	ENSGALG00000007526			4	11347258	11351079			422305
ENSGALG00000006775	-1.59641	7.76407	25.2356	5.07378e-07	4.1722e-05	ENSGALG00000006775	TGM2	protein-glutamine gamma-glutamyltransferase 2 [Source:RefSeq peptide
ENSGALG00000001768	-4.60589	4.73706	25.2348	5.07591e-07	4.1722e-05	ENSGALG00000001768	TENM2	teneurin transmembrane protein 2 [Source:HGNC Symbol
ENSGALG00000029392	-2.4655	1.64636	25.1171	5.39513e-07	4.40579e-05	ENSGALG00000029392	GABRB3	Gamma-aminobutyric acid receptor subunit beta-3 [Source:UniProtKB/Swiss-Prot
ENSGALG00000009959	-1.88731	6.34849	25.098	5.44889e-07	4.42098e-05	ENSGALG00000009959			1	35565047	35594362			417850
ENSGALG00000019060	-2.86466	2.97616	25.0495	5.58772e-07	4.50457e-05	ENSGALG00000019060	MMP27	matrix metalloproteinase-27 precursor [Source:RefSeq peptide
ENSGALG00000004386	-2.39606	5.84334	25.0048	5.71881e-07	4.58087e-05	ENSGALG00000004386	SOX9	SRY-box 9 [Source:HGNC Symbol
ENSGALG00000008905	-2.21408	2.90292	24.9204	5.97473e-07	4.75558e-05	ENSGALG00000008905	HABP2	hyaluronan binding protein 2 [Source:HGNC Symbol
ENSGALG00000017179	1.19476	6.83384	24.8243	6.28023e-07	4.94167e-05	ENSGALG00000017179	PDGFD	platelet derived growth factor D [Source:HGNC Symbol
ENSGALG00000003562	-1.82442	4.669	24.8221	6.28711e-07	4.94167e-05	ENSGALG00000003562	NPTX2	neuronal pentraxin 2 [Source:HGNC Symbol
ENSGALG00000028627	-1.20023	7.52189	24.5312	7.31155e-07	5.71118e-05	ENSGALG00000028627	TIMP3	Metalloproteinase inhibitor 3 [Source:UniProtKB/Swiss-Prot
ENSGALG00000035839	1.49722	4.54148	24.5133	7.38005e-07	5.72911e-05	ENSGALG00000035839	TMEM255B	transmembrane protein 255B [Source:HGNC Symbol
ENSGALG00000023395	2.68811	2.93393	24.4724	7.53828e-07	5.80011e-05	ENSGALG00000023395	PLIN1	perilipin-1 [Source:RefSeq peptide
ENSGALG00000004695	1.31786	7.57991	24.4659	7.56376e-07	5.80011e-05	ENSGALG00000004695	ECM2	extracellular matrix protein 2 [Source:HGNC Symbol
ENSGALG00000041330	1.62763	5.38873	24.4145	7.76835e-07	5.89978e-05	ENSGALG00000041330			27	4505287	4506640			NA
ENSGALG00000002358	-1.82076	3.54685	24.4097	7.78756e-07	5.89978e-05	ENSGALG00000002358	CDO1	cysteine dioxygenase type 1 [Source:HGNC Symbol
ENSGALG00000021074	-2.59988	7.78011	24.3911	7.86307e-07	5.92131e-05	ENSGALG00000021074	MYOC	myocilin [Source:HGNC Symbol
ENSGALG00000036942	-2.09853	4.65745	24.2091	8.64209e-07	6.46922e-05	ENSGALG00000036942	KCNA3	potassium voltage-gated channel subfamily A member 3 [Source:HGNC Symbol
ENSGALG00000014798	-2.09429	6.55514	24.1913	8.72259e-07	6.47657e-05	ENSGALG00000014798	SERINC5	serine incorporator 5 [Source:HGNC Symbol
ENSGALG00000031325	-1.29714	7.85293	24.1842	8.7549e-07	6.47657e-05	ENSGALG00000031325	TGFB1	transforming growth factor beta 1 [Source:HGNC Symbol
ENSGALG00000033680	-4.00511	2.24813	24.0915	9.18659e-07	6.75617e-05	ENSGALG00000033680		Gallus gallus MHC-like class I Y (LOC768350), mRNA. [Source:RefSeq mRNA
ENSGALG00000002728	-1.34076	5.79527	23.9752	9.75863e-07	7.13515e-05	ENSGALG00000002728	SLC16A3	solute carrier family 16 member 3 [Source:HGNC Symbol
ENSGALG00000011659	-1.56636	4.85906	23.9299	9.99097e-07	7.2628e-05	ENSGALG00000011659	ACAT2	acetyl-CoA acetyltransferase 2 [Source:HGNC Symbol
ENSGALG00000034767	2.51976	1.14029	23.8915	1.01923e-06	7.36657e-05	ENSGALG00000034767			5	26677793	26679318			NA
ENSGALG00000005580	1.18248	4.94568	23.8237	1.05575e-06	7.58693e-05	ENSGALG00000005580	TMEM56	Gallus gallus transmembrane protein 56 (TMEM56), mRNA. [Source:RefSeq mRNA
ENSGALG00000027965	-2.78204	2.74603	23.7395	1.10294e-06	7.88098e-05	ENSGALG00000027965	OPRL1	opioid related nociceptin receptor 1 [Source:HGNC Symbol
ENSGALG00000003863	1.24286	4.91913	23.6469	1.15735e-06	8.22308e-05	ENSGALG00000003863	P2RX7	purinergic receptor P2X 7 [Source:HGNC Symbol
ENSGALG00000010057	-2.22328	1.30188	23.5515	1.21616e-06	8.59239e-05	ENSGALG00000010057	KIF6	kinesin family member 6 [Source:HGNC Symbol
ENSGALG00000032181	1.5489	7.43278	23.4781	1.26341e-06	8.87632e-05	ENSGALG00000032181	LRP4	LDL receptor related protein 4 [Source:HGNC Symbol
ENSGALG00000040226	-3.0398	4.44963	23.4667	1.27093e-06	8.87957e-05	ENSGALG00000040226			18	8869722	8871282			NA
ENSGALG00000001383	-1.96968	2.37002	23.3136	1.37623e-06	9.5271e-05	ENSGALG00000001383	HTR4	5-hydroxytryptamine receptor 4 [Source:HGNC Symbol
ENSGALG00000005739	-1.53375	4.62035	23.3101	1.37876e-06	9.5271e-05	ENSGALG00000005739	SCD	stearoyl-CoA desaturase [Source:HGNC Symbol
ENSGALG00000030076	1.03384	5.03315	23.2236	1.44215e-06	9.91064e-05	ENSGALG00000030076	PCSK6	proprotein convertase subtilisin/kexin type 6 [Source:HGNC Symbol
ENSGALG00000046204	-3.08204	4.33404	23.1896	1.46787e-06	0.000100325	ENSGALG00000046204	R3HDML	R3H domain containing like [Source:HGNC Symbol
ENSGALG00000036390	-1.66766	8.35171	23.1556	1.49409e-06	0.000101566	ENSGALG00000036390	PPP1R17	protein phosphatase 1 regulatory subunit 17 [Source:HGNC Symbol
ENSGALG00000043742	2.04448	5.83613	23.0436	1.58372e-06	0.00010708	ENSGALG00000043742			AADN04017002.1	21	4663			NA
ENSGALG00000017133	-1.29849	5.54318	22.9184	1.6903e-06	0.000113675	ENSGALG00000017133	EEF1AKMT1	EEF1A lysine methyltransferase 1 [Source:HGNC Symbol
ENSGALG00000010798	-1.58071	3.28382	22.7992	1.79838e-06	0.0001203	ENSGALG00000010798	DHCR24	24-dehydrocholesterol reductase [Source:RefSeq peptide
ENSGALG00000005263	-2.26626	5.43907	22.6612	1.93233e-06	0.000128577	ENSGALG00000005263	SOX8	SRY-box 8 [Source:HGNC Symbol
ENSGALG00000032687	-1.13507	5.27423	22.6146	1.97979e-06	0.000131041	ENSGALG00000032687	PHLDA2	pleckstrin homology like domain family A member 2 [Source:HGNC Symbol
ENSGALG00000005708	-2.86772	0.902192	22.5846	2.01088e-06	0.000132402	ENSGALG00000005708	HNF4beta	hepatic nuclear factor 4beta [Source:RefSeq peptide
ENSGALG00000002763	-2.32613	8.88498	22.543	2.05487e-06	0.000134594	ENSGALG00000002763	FRZB	frizzled-related protein [Source:HGNC Symbol
ENSGALG00000012015	2.01817	2.18529	22.4832	2.11985e-06	0.000138131	ENSGALG00000012015	NDST4	N-deacetylase and N-sulfotransferase 4 [Source:HGNC Symbol
ENSGALG00000019622	2.00676	1.85694	22.4	2.21372e-06	0.000143504	ENSGALG00000019622	TRIM71	tripartite motif containing 71 [Source:HGNC Symbol
ENSGALG00000004902	1.05852	6.96606	22.2619	2.37886e-06	0.000153418	ENSGALG00000004902	TOM1L2	target of myb1 like 2 membrane trafficking protein [Source:HGNC Symbol
ENSGALG00000004777	-1.36245	5.6248	22.2052	2.45008e-06	0.000157205	ENSGALG00000004777	AIFM2	apoptosis inducing factor, mitochondria associated 2 [Source:HGNC Symbol
ENSGALG00000015013	1.40783	4.92506	22.1472	2.52521e-06	0.000160679	ENSGALG00000015013	MSX1	msh homeobox 1 [Source:HGNC Symbol
ENSGALG00000032326	-2.66589	4.21656	22.1438	2.52978e-06	0.000160679	ENSGALG00000032326			14	5772749	5864960			NA
ENSGALG00000009687	1.40157	5.79083	22.1052	2.58107e-06	0.000163113	ENSGALG00000009687	KCNK2	potassium two pore domain channel subfamily K member 2 [Source:HGNC Symbol
ENSGALG00000024056	-1.17069	6.75125	22.0565	2.64742e-06	0.00016593	ENSGALG00000024056	CHST3	carbohydrate sulfotransferase 3 [Source:HGNC Symbol
ENSGALG00000011671	1.95196	4.8167	22.0532	2.65204e-06	0.00016593	ENSGALG00000011671	SLC15A2	solute carrier family 15 member 2 [Source:HGNC Symbol
ENSGALG00000038293	-1.43172	3.96929	22.0233	2.69354e-06	0.000167693	ENSGALG00000038293			6	10257158	10258080			NA
ENSGALG00000006049	-1.88635	9.23972	21.9406	2.81227e-06	0.000174222	ENSGALG00000006049	STK26	serine/threonine kinase 26 [Source:HGNC Symbol
ENSGALG00000011680	1.30018	5.63873	21.8955	2.87912e-06	0.000177489	ENSGALG00000011680	EPHA5	EPH receptor A5 [Source:HGNC Symbol
ENSGALG00000034346	-1.33828	5.62932	21.7724	3.06977e-06	0.000187685	ENSGALG00000034346	RDH10	retinol dehydrogenase 10 [Source:HGNC Symbol
ENSGALG00000020316	-1.15562	4.90114	21.7615	3.08731e-06	0.000187685	ENSGALG00000020316	IL13RA2	interleukin 13 receptor subunit alpha 2 [Source:HGNC Symbol
ENSGALG00000016059	-1.07172	6.31309	21.7603	3.08929e-06	0.000187685	ENSGALG00000016059	ETS2	ETS proto-oncogene 2, transcription factor [Source:HGNC Symbol
ENSGALG00000016665	-1.2592	5.87277	21.7218	3.15184e-06	0.000190565	ENSGALG00000016665	FDFT1	farnesyl-diphosphate farnesyltransferase 1 [Source:HGNC Symbol
ENSGALG00000038257	2.3311	1.63458	21.6577	3.25893e-06	0.000196097	ENSGALG00000038257			KQ759533.1	54110	61084			NA
ENSGALG00000012392	1.84252	3.69941	21.6366	3.29499e-06	0.000196576	ENSGALG00000012392	IYD	iodotyrosine deiodinase [Source:HGNC Symbol
ENSGALG00000031859	-3.17608	6.5122	21.6348	3.29816e-06	0.000196576	ENSGALG00000031859	NKX3-2	NK3 homeobox 2 [Source:HGNC Symbol
ENSGALG00000006368	-2.29531	1.72143	21.5935	3.36998e-06	0.00019991	ENSGALG00000006368	PTPN5	protein tyrosine phosphatase, non-receptor type 5 [Source:HGNC Symbol
ENSGALG00000026899	-1.84213	3.65314	21.4927	3.55169e-06	0.0002097	ENSGALG00000026899			Z	45139013	45283428			NA
ENSGALG00000033872	-2.747	4.68524	21.4459	3.63957e-06	0.00021377	ENSGALG00000033872			8	11323233	11323900			NA
ENSGALG00000008152	0.968398	6.54945	21.438	3.65463e-06	0.00021377	ENSGALG00000008152			7	11129714	11221777			424067
ENSGALG00000002525	1.61072	4.83931	21.3753	3.776e-06	0.000219847	ENSGALG00000002525	RASGEF1A	RasGEF domain family member 1A [Source:HGNC Symbol
ENSGALG00000012691	1.69105	3.56482	21.2915	3.94471e-06	0.000228495	ENSGALG00000012691	ALDH1L2	aldehyde dehydrogenase 1 family member L2 [Source:HGNC Symbol
ENSGALG00000030096	-2.93292	8.64957	21.2837	3.96087e-06	0.000228495	ENSGALG00000030096			21	5188478	5202561			768390
ENSGALG00000012787	-1.4858	7.58089	21.2705	3.98821e-06	0.000229022	ENSGALG00000012787			2	64587752	64609767			NA
ENSGALG00000029264	-3.41959	2.59889	21.2527	4.02546e-06	0.000229388	ENSGALG00000029264	PI15	Peptidase inhibitor 15 [Source:UniProtKB/Swiss-Prot
ENSGALG00000030849	-1.56299	3.80345	21.25	4.03107e-06	0.000229388	ENSGALG00000030849			28	26111	29964			NA
ENSGALG00000008589	-1.43498	5.52486	21.2322	4.06878e-06	0.000230491	ENSGALG00000008589	GPR1	G protein-coupled receptor 1 [Source:HGNC Symbol
ENSGALG00000014569	2.15258	5.69187	21.2151	4.10519e-06	0.00023151	ENSGALG00000014569	PNPLA2	patatin like phospholipase domain containing 2 [Source:HGNC Symbol
ENSGALG00000005170	-3.10947	3.01989	21.1484	4.25063e-06	0.000238643	ENSGALG00000005170	HRH3	histamine receptor H3 [Source:HGNC Symbol
ENSGALG00000003742	-3.00134	7.36499	21.0083	4.57289e-06	0.000255594	ENSGALG00000003742	CPAMD8	C3 and PZP like, alpha-2-macroglobulin domain containing 8 [Source:HGNC Symbol
ENSGALG00000015040	-1.69872	3.69202	20.9821	4.63591e-06	0.000257457	ENSGALG00000015040	SLC16A10	solute carrier family 16 member 10 [Source:HGNC Symbol
ENSGALG00000010119	-1.52771	5.37289	20.9775	4.64716e-06	0.000257457	ENSGALG00000010119	CDKL2	cyclin dependent kinase like 2 [Source:HGNC Symbol
ENSGALG00000003952	-2.89966	3.79978	20.927	4.77111e-06	0.000263164	ENSGALG00000003952	RBPJL	recombination signal binding protein for immunoglobulin kappa J region like [Source:HGNC Symbol
ENSGALG00000009440	-1.09378	6.06185	20.8992	4.84088e-06	0.000265036	ENSGALG00000009440	BMT2	base methyltransferase of 25S rRNA 2 homolog [Source:HGNC Symbol
ENSGALG00000005294	1.08372	5.82315	20.8947	4.85225e-06	0.000265036	ENSGALG00000005294	PPFIBP2	PPFIA binding protein 2 [Source:HGNC Symbol
ENSGALG00000023195	1.287	3.71922	20.8884	4.86826e-06	0.000265036	ENSGALG00000023195	DLX6	distal-less homeobox 6 [Source:HGNC Symbol
ENSGALG00000032143	-1.40677	5.55264	20.8687	4.91873e-06	0.000266629	ENSGALG00000032143	CRISPLD2	cysteine rich secretory protein LCCL domain containing 2 [Source:HGNC Symbol
ENSGALG00000008231	-1.32538	6.11921	20.8094	5.07322e-06	0.000273823	ENSGALG00000008231	PACSIN3	protein kinase C and casein kinase substrate in neurons 3 [Source:HGNC Symbol
ENSGALG00000043826	-1.8884	8.55875	20.7782	5.15678e-06	0.000277144	ENSGALG00000043826	ANXA11	annexin A11 [Source:HGNC Symbol
ENSGALG00000015075	-1.66392	4.27058	20.7284	5.29243e-06	0.000282638	ENSGALG00000015075			1	80638660	80648642			408180
ENSGALG00000015849	-1.3193	5.76028	20.7243	5.30395e-06	0.000282638	ENSGALG00000015849	ME1	NADP-dependent malic enzyme [Source:RefSeq peptide
ENSGALG00000032558	1.14613	5.33455	20.6958	5.38351e-06	0.000285667	ENSGALG00000032558	INSC	inscuteable homolog (Drosophila) [Source:HGNC Symbol
ENSGALG00000007701	-1.93494	3.44509	20.6209	5.59831e-06	0.000295816	ENSGALG00000007701	B3GNT7	UDP-GlcNAc:betaGal beta-1,3-N-acetylglucosaminyltransferase 7 [Source:HGNC Symbol
ENSGALG00000037144	-3.21378	5.45708	20.5805	5.71748e-06	0.000300849	ENSGALG00000037144			28	4260160	4263409			NA
ENSGALG00000011347	-2.99662	6.62519	20.5179	5.90762e-06	0.000309559	ENSGALG00000011347	IHH	Indian hedgehog protein Indian hedgehog protein N-product Indian hedgehog protein C-product [Source:UniProtKB/Swiss-Prot
ENSGALG00000003777	-2.04075	1.23954	20.4739	6.04509e-06	0.000315448	ENSGALG00000003777	NELL1	neural EGFL like 1 [Source:HGNC Symbol
ENSGALG00000005584	-2.07873	5.09548	20.4218	6.21174e-06	0.000322805	ENSGALG00000005584	GALNT18	polypeptide N-acetylgalactosaminyltransferase 18 [Source:HGNC Symbol
ENSGALG00000014258	1.11839	6.89315	20.3928	6.30656e-06	0.000326013	ENSGALG00000014258			4	68881857	68944854			NA
ENSGALG00000034119	-3.01786	8.18238	20.3871	6.32532e-06	0.000326013	ENSGALG00000034119	COL15A1	collagen type XV alpha 1 chain [Source:HGNC Symbol
ENSGALG00000005788	0.91149	6.80125	20.3308	6.51418e-06	0.000334377	ENSGALG00000005788	FARP2	FERM, ARH/RhoGEF and pleckstrin domain protein 2 [Source:HGNC Symbol
ENSGALG00000030943	-1.23962	4.48232	20.3102	6.58482e-06	0.000336629	ENSGALG00000030943	KRAS	KRAS proto-oncogene, GTPase [Source:HGNC Symbol
ENSGALG00000016426	-1.41198	4.51361	20.2769	6.70034e-06	0.000341148	ENSGALG00000016426	MAP3K15	mitogen-activated protein kinase kinase kinase 15 [Source:HGNC Symbol
ENSGALG00000003857	1.68051	3.82006	20.2408	6.82817e-06	0.000346044	ENSGALG00000003857	ITK	IL2 inducible T-cell kinase [Source:HGNC Symbol
ENSGALG00000043223	2.09093	2.67442	20.2342	6.85153e-06	0.000346044	ENSGALG00000043223	COL26A1	collagen type XXVI alpha 1 chain [Source:HGNC Symbol
ENSGALG00000003590	-1.47527	4.40625	20.1771	7.05928e-06	0.00035511	ENSGALG00000003590	C17orf58	chromosome 17 open reading frame 58 [Source:HGNC Symbol
ENSGALG00000008326	-1.42588	3.88649	20.1643	7.10683e-06	0.000356078	ENSGALG00000008326	SYTL2	synaptotagmin like 2 [Source:HGNC Symbol
ENSGALG00000013124	1.23971	4.99906	20.1276	7.24422e-06	0.000361521	ENSGALG00000013124	FHOD3	formin homology 2 domain containing 3 [Source:HGNC Symbol
ENSGALG00000041350	-2.39611	1.69711	20.11	7.31144e-06	0.000363433	ENSGALG00000041350			AADN04003795.1	3774	15243			NA
ENSGALG00000030115	1.51063	6.83604	20.0821	7.41895e-06	0.000367326	ENSGALG00000030115	WISP1	WNT1 inducible signaling pathway protein 1 [Source:HGNC Symbol
ENSGALG00000011894	-1.54335	3.88087	20.074	7.45012e-06	0.000367423	ENSGALG00000011894			1	49442475	49451655			417981
ENSGALG00000042285	2.27867	3.90007	20.0335	7.60991e-06	0.000373837	ENSGALG00000042285			KQ759533.1	2573	3177			NA
ENSGALG00000043393	-2.07026	3.55826	20.0234	7.65017e-06	0.000374352	ENSGALG00000043393	CADM2	cell adhesion molecule 2 [Source:HGNC Symbol
ENSGALG00000003689	-1.8479	7.00477	19.9888	7.78985e-06	0.00037971	ENSGALG00000003689	PAPSS2	3'-phosphoadenosine 5'-phosphosulfate synthase 2 [Source:HGNC Symbol
ENSGALG00000015428	-1.74513	7.03018	19.9416	7.98425e-06	0.000387683	ENSGALG00000015428	PSD3	pleckstrin and Sec7 domain containing 3 [Source:HGNC Symbol
ENSGALG00000032779	1.33941	6.69931	19.876	8.26322e-06	0.000399685	ENSGALG00000032779			5	23696085	23698539			NA
ENSGALG00000042030	-1.87792	4.81651	19.8588	8.33798e-06	0.000401757	ENSGALG00000042030			1	195843387	195849355			NA
ENSGALG00000008080	-2.86189	5.45712	19.8011	8.59343e-06	0.000412485	ENSGALG00000008080	C1QTNF4	C1q and TNF related 4 [Source:HGNC Symbol
ENSGALG00000008930	-1.18328	5.74319	19.785	8.66592e-06	0.000414382	ENSGALG00000008930	B3GNT2	UDP-GlcNAc:betaGal beta-1,3-N-acetylglucosaminyltransferase 2 [Source:HGNC Symbol
ENSGALG00000006871	1.03682	4.75323	19.6853	9.12998e-06	0.000434919	ENSGALG00000006871	SLCO3A1	solute carrier organic anion transporter family member 3A1 [Source:HGNC Symbol
ENSGALG00000011657	1.17221	6.88352	19.6539	9.28156e-06	0.000440471	ENSGALG00000011657	EAF2	ELL-associated factor 2 [Source:UniProtKB/Swiss-Prot
ENSGALG00000041630	0.964182	5.9046	19.5944	9.57484e-06	0.000452045	ENSGALG00000041630	NFIX	Gallus gallus nuclear factor I/X (CCAAT-binding transcription factor) (NFIX), mRNA. [Source:RefSeq mRNA
ENSGALG00000009638	1.57403	4.0893	19.5663	9.71665e-06	0.000452045	ENSGALG00000009638	ANO6	anoctamin 6 [Source:HGNC Symbol
ENSGALG00000036484	2.18345	0.604331	19.5642	9.72746e-06	0.000452045	ENSGALG00000036484	NCAN	neurocan [Source:HGNC Symbol
ENSGALG00000040264	-3.44061	5.54498	19.5613	9.74227e-06	0.000452045	ENSGALG00000040264	C2orf82	chromosome 2 open reading frame 82 [Source:HGNC Symbol
ENSGALG00000034528	-1.22961	6.90016	19.5611	9.7433e-06	0.000452045	ENSGALG00000034528	SNTB1	syntrophin beta 1 [Source:HGNC Symbol
ENSGALG00000039609	1.30888	4.11369	19.5433	9.83453e-06	0.000452045	ENSGALG00000039609			15	6586385	6588389			NA
ENSGALG00000007078	0.994069	6.49193	19.5425	9.83847e-06	0.000452045	ENSGALG00000007078	ENTPD1	ectonucleoside triphosphate diphosphohydrolase 1 [Source:HGNC Symbol
ENSGALG00000005632	1.39724	3.83423	19.5419	9.84163e-06	0.000452045	ENSGALG00000005632	MRVI1	murine retrovirus integration site 1 homolog [Source:HGNC Symbol
ENSGALG00000002407	1.59309	3.24143	19.5405	9.84894e-06	0.000452045	ENSGALG00000002407	HYDIN	hydrocephalus inducing homolog [Source:RefSeq peptide
ENSGALG00000034616	-1.33674	3.28988	19.5117	9.99861e-06	0.000457246	ENSGALG00000034616	INHBA	inhibin beta A subunit [Source:HGNC Symbol
ENSGALG00000045392	2.24081	0.809498	19.5027	1.00457e-05	0.000457737	ENSGALG00000045392			KQ759533.1	24197	81143			NA
ENSGALG00000005937	2.17446	3.54748	19.4312	1.04287e-05	0.000473471	ENSGALG00000005937			15	7988410	7988999			NA
ENSGALG00000006480	1.38936	4.28857	19.3592	1.08296e-05	0.000489903	ENSGALG00000006480	TCF7	transcription factor 7 (T-cell specific, HMG-box) [Source:HGNC Symbol
ENSGALG00000000927	-0.953805	6.11199	19.2691	1.13531e-05	0.000511746	ENSGALG00000000927	ANGPTL2	angiopoietin like 2 [Source:HGNC Symbol
ENSGALG00000038355	-2.94058	1.05286	19.2551	1.14367e-05	0.000513671	ENSGALG00000038355	GDF5	growth differentiation factor 5 [Source:HGNC Symbol
ENSGALG00000014997	1.71474	2.32903	19.2339	1.15644e-05	0.000517558	ENSGALG00000014997	PLA1A	phospholipase A1 member A [Source:HGNC Symbol
ENSGALG00000009700	1.62261	6.97578	19.2071	1.17276e-05	0.000521974	ENSGALG00000009700	PDK4	pyruvate dehydrogenase kinase 4 [Source:HGNC Symbol
ENSGALG00000045182	-2.62191	3.61545	19.2041	1.17461e-05	0.000521974	ENSGALG00000045182			17	1476450	1480217			NA
ENSGALG00000015110	1.07704	4.43589	19.1291	1.22166e-05	0.00054097	ENSGALG00000015110	FAM189A2	family with sequence similarity 189 member A2 [Source:HGNC Symbol
ENSGALG00000016779	1.37915	5.50386	19.0504	1.27308e-05	0.000561765	ENSGALG00000016779	RNF149	ring finger protein 149 [Source:HGNC Symbol
ENSGALG00000039999	1.07396	4.81267	19.0243	1.29066e-05	0.000567531	ENSGALG00000039999	FZD8	frizzled class receptor 8 [Source:HGNC Symbol
ENSGALG00000039412	1.01266	5.04288	19.0058	1.30321e-05	0.00057105	ENSGALG00000039412			1	64560918	64571917			NA
ENSGALG00000016767	-1.5874	4.14488	18.987	1.3161e-05	0.000574699	ENSGALG00000016767			1	132714633	132747517			NA
ENSGALG00000001561	0.91972	7.17493	18.9693	1.32837e-05	0.000578049	ENSGALG00000001561	MXRA8	Matrix-remodeling-associated protein 8 [Source:UniProtKB/Swiss-Prot
ENSGALG00000013060	-1.89024	4.33687	18.9612	1.33403e-05	0.000578507	ENSGALG00000013060	ADCY2	adenylate cyclase 2 [Source:HGNC Symbol
ENSGALG00000009540	-0.93836	6.22979	18.948	1.34331e-05	0.00058053	ENSGALG00000009540	YAF2	YY1 associated factor 2 [Source:HGNC Symbol
ENSGALG00000000699	-1.7497	8.45864	18.9101	1.37022e-05	0.000590133	ENSGALG00000000699	WWP2	WW domain containing E3 ubiquitin protein ligase 2 [Source:HGNC Symbol
ENSGALG00000010875	-1.3527	4.18963	18.9028	1.37554e-05	0.000590402	ENSGALG00000010875	ITGB8	integrin subunit beta 8 [Source:HGNC Symbol
ENSGALG00000002899	-0.935921	5.94248	18.8134	1.44149e-05	0.000616604	ENSGALG00000002899	AACS	Acetoacetyl-CoA synthetase [Source:UniProtKB/Swiss-Prot
ENSGALG00000012089	-2.72222	0.943423	18.8041	1.44853e-05	0.000617517	ENSGALG00000012089	C14orf37	chromosome 14 open reading frame 37 [Source:HGNC Symbol
ENSGALG00000029472	2.26503	1.58583	18.7504	1.48995e-05	0.000633028	ENSGALG00000029472	CHIR-IG1-5	Gallus gallus immunoglobulin-like receptor CHIR-AB1-like (CHIR-IG1-5), mRNA. [Source:RefSeq mRNA
ENSGALG00000010929	-1.76188	3.58843	18.7249	1.51001e-05	0.000638107	ENSGALG00000010929	SPARCL1	SPARC like 1 [Source:HGNC Symbol
ENSGALG00000028063	1.92561	7.90634	18.7223	1.51205e-05	0.000638107	ENSGALG00000028063	LOX	protein-lysine 6-oxidase precursor [Source:RefSeq peptide
ENSGALG00000000839	-1.97778	3.08799	18.6324	1.58506e-05	0.000666678	ENSGALG00000000839	WNT11	Wnt family member 11 [Source:HGNC Symbol
ENSGALG00000036678	-1.27026	4.35152	18.6122	1.6019e-05	0.000671515	ENSGALG00000036678	ETV4	ETS variant 4 [Source:HGNC Symbol
ENSGALG00000008367	1.0392	6.82026	18.5341	1.66893e-05	0.000697289	ENSGALG00000008367	MDK	midkine (neurite growth-promoting factor 2) [Source:HGNC Symbol
ENSGALG00000003876	1.58185	4.26306	18.5206	1.68081e-05	0.00069993	ENSGALG00000003876			13	11469602	11484197			416250
ENSGALG00000043572	-1.84594	5.63704	18.5109	1.68937e-05	0.000701172	ENSGALG00000043572			3	40738384	40744280			107053045
ENSGALG00000036847	-2.41614	5.50119	18.4555	1.73917e-05	0.000719467	ENSGALG00000036847	PLAC9	placenta specific 9 [Source:HGNC Symbol
ENSGALG00000033597	1.41232	3.88288	18.434	1.7589e-05	0.000725245	ENSGALG00000033597	ADAMTS13	ADAM metallopeptidase with thrombospondin type 1 motif 13 [Source:HGNC Symbol
ENSGALG00000008393	1.57531	7.28187	18.4232	1.76896e-05	0.000727006	ENSGALG00000008393	CREB3L1	cAMP responsive element binding protein 3 like 1 [Source:HGNC Symbol
ENSGALG00000000558	1.04395	6.30137	18.3791	1.81033e-05	0.000741587	ENSGALG00000000558	SLC1A6	solute carrier family 1 member 6 [Source:HGNC Symbol
ENSGALG00000020002	1.65332	3.23728	18.3605	1.82813e-05	0.000746446	ENSGALG00000020002	SLC22A3	solute carrier family 22 member 3 [Source:HGNC Symbol
ENSGALG00000041575	1.49097	3.76443	18.3513	1.83692e-05	0.00074761	ENSGALG00000041575	PPP1R14C	protein phosphatase 1 regulatory inhibitor subunit 14C [Source:HGNC Symbol
ENSGALG00000031425	-1.29897	5.80516	18.3181	1.86921e-05	0.000758295	ENSGALG00000031425	PMP22	peripheral myelin protein 22 [Source:HGNC Symbol
ENSGALG00000030075	1.14063	7.74983	18.1131	2.08165e-05	0.000841764	ENSGALG00000030075			AADN04001799.1	21	21602			429249
ENSGALG00000006560	-1.91556	3.76154	18.0355	2.1682e-05	0.00087149	ENSGALG00000006560	SEMA3A	semaphorin 3A [Source:HGNC Symbol
ENSGALG00000031410	1.8843	5.79826	18.0348	2.16902e-05	0.00087149	ENSGALG00000031410	ENPEP	glutamyl aminopeptidase [Source:HGNC Symbol
ENSGALG00000039764	-2.94722	2.56365	17.9937	2.21641e-05	0.000887692	ENSGALG00000039764			1	76230134	76257737			NA
ENSGALG00000035810	-1.44518	3.44087	17.9518	2.26565e-05	0.000904532	ENSGALG00000035810			AADN04000640.1	17419	121214			100859374
ENSGALG00000038320	-2.76729	6.70283	17.9368	2.28365e-05	0.000908836	ENSGALG00000038320	COLGALT2	collagen beta(1-O)galactosyltransferase 2 [Source:HGNC Symbol
ENSGALG00000013372	1.3251	4.23641	17.9057	2.32128e-05	0.000920689	ENSGALG00000013372	IL7R	interleukin 7 receptor [Source:HGNC Symbol
ENSGALG00000028803	-1.34235	3.57832	17.9001	2.32808e-05	0.000920689	ENSGALG00000028803	B3GNT4	UDP-GlcNAc:betaGal beta-1,3-N-acetylglucosaminyltransferase 4 [Source:HGNC Symbol
ENSGALG00000031274	1.631	2.87148	17.8566	2.38195e-05	0.000939043	ENSGALG00000031274	SLC4A8	solute carrier family 4 member 8 [Source:HGNC Symbol
ENSGALG00000012056	1.24639	4.17931	17.8382	2.405e-05	0.000945166	ENSGALG00000012056			1	50333673	50345718			770756
ENSGALG00000013143	-1.3617	3.07716	17.8313	2.41385e-05	0.000945686	ENSGALG00000013143	PDE3A	phosphodiesterase 3A [Source:HGNC Symbol
ENSGALG00000041573	-0.982742	5.93141	17.8165	2.43262e-05	0.00095008	ENSGALG00000041573	IMPAD1	inositol monophosphatase domain containing 1 [Source:HGNC Symbol
ENSGALG00000038336	1.39832	8.15916	17.7903	2.46631e-05	0.000960259	ENSGALG00000038336	SLC20A2	solute carrier family 20 member 2 [Source:HGNC Symbol
ENSGALG00000015132	1.28473	8.67499	17.7804	2.47928e-05	0.000962327	ENSGALG00000015132	CDH2	cadherin 2 [Source:HGNC Symbol
ENSGALG00000046326	1.44883	4.04723	17.7668	2.497e-05	0.000966224	ENSGALG00000046326	IL1R2	interleukin 1 receptor type 2 [Source:HGNC Symbol
ENSGALG00000043734	-1.40587	4.17993	17.6523	2.65194e-05	0.0010222	ENSGALG00000043734	LIPG	lipase G, endothelial type [Source:HGNC Symbol
ENSGALG00000027887	-3.38953	5.7826	17.6443	2.66315e-05	0.0010222	ENSGALG00000027887			Z	10372696	10387368			427430
ENSGALG00000008844	-1.21896	7.41876	17.6422	2.66605e-05	0.0010222	ENSGALG00000008844	SLC31A1	solute carrier family 31 member 1 [Source:HGNC Symbol
ENSGALG00000007025	-1.13854	4.60681	17.6212	2.69562e-05	0.0010304	ENSGALG00000007025	CPNE8	copine 8 [Source:HGNC Symbol
ENSGALG00000035761	-2.41782	3.33754	17.6134	2.70677e-05	0.00103152	ENSGALG00000035761			2	22663994	22676382			420553
ENSGALG00000037525	0.868551	6.53285	17.5961	2.73142e-05	0.00103777	ENSGALG00000037525	FGFRL1	fibroblast growth factor receptor-like 1 precursor [Source:RefSeq peptide
ENSGALG00000016563	-2.01613	5.31138	17.5799	2.75479e-05	0.00104156	ENSGALG00000016563	ASB9	ankyrin repeat and SOCS box containing 9 [Source:HGNC Symbol
ENSGALG00000035397	0.949981	5.04602	17.5778	2.75795e-05	0.00104156	ENSGALG00000035397			2	142082573	142086949			NA
ENSGALG00000002583	1.05318	6.11461	17.5072	2.86227e-05	0.00107585	ENSGALG00000002583	PIK3CD	phosphatidylinositol-4,5-bisphosphate 3-kinase catalytic subunit delta [Source:HGNC Symbol
ENSGALG00000004230	1.97225	5.02966	17.5048	2.86586e-05	0.00107585	ENSGALG00000004230	LIPC	lipase C, hepatic type [Source:HGNC Symbol
ENSGALG00000000894	1.19847	6.44715	17.4498	2.95002e-05	0.00110415	ENSGALG00000000894	APCDD1	APC down-regulated 1 [Source:HGNC Symbol
ENSGALG00000014907	1.08567	4.17467	17.3726	3.07215e-05	0.00114645	ENSGALG00000014907	DCBLD1	discoidin, CUB and LCCL domain containing 1 [Source:HGNC Symbol
ENSGALG00000004047	-1.33997	7.0318	17.3657	3.08344e-05	0.00114726	ENSGALG00000004047	GALE	UDP-galactose-4-epimerase [Source:HGNC Symbol
ENSGALG00000010940	1.16884	4.58649	17.3389	3.12725e-05	0.00116013	ENSGALG00000010940	ACSS3	acyl-CoA synthetase short-chain family member 3 [Source:HGNC Symbol
ENSGALG00000037416	-2.51089	1.06287	17.3256	3.14913e-05	0.00116481	ENSGALG00000037416			13	2393575	2393982			101747310
ENSGALG00000020922	-0.982376	6.58637	17.3088	3.17713e-05	0.00117172	ENSGALG00000020922	C1orf21	chromosome 1 open reading frame 21 [Source:HGNC Symbol
ENSGALG00000021399	0.980199	5.3169	17.2804	3.22492e-05	0.00118587	ENSGALG00000021399			18	7977127	7997446			417440
ENSGALG00000012045	-1.41573	3.28534	17.2377	3.29829e-05	0.00120931	ENSGALG00000012045			7	28138613	28160700			NA
ENSGALG00000022887	1.37567	3.15522	17.2127	3.34199e-05	0.00122177	ENSGALG00000022887	KBTBD11	kelch repeat and BTB domain containing 11 [Source:HGNC Symbol
ENSGALG00000008150	2.11016	0.426497	17.2039	3.35739e-05	0.00122384	ENSGALG00000008150	RASAL1	RAS protein activator like 1 [Source:HGNC Symbol
ENSGALG00000030376	-1.02204	6.39159	17.1487	3.45648e-05	0.00125632	ENSGALG00000030376	DHRS3	dehydrogenase/reductase 3 [Source:HGNC Symbol
ENSGALG00000012705	1.04179	4.84921	17.0705	3.60184e-05	0.00130538	ENSGALG00000012705	GMPR	guanosine monophosphate reductase [Source:HGNC Symbol
ENSGALG00000006809	1.77279	1.26948	17.0086	3.721e-05	0.00134469	ENSGALG00000006809	POU2AF1	POU class 2 associating factor 1 [Source:HGNC Symbol
ENSGALG00000012254	1.59912	2.19582	16.9852	3.76725e-05	0.00135751	ENSGALG00000012254	KCNJ4	potassium voltage-gated channel subfamily J member 4 [Source:HGNC Symbol
ENSGALG00000026651	-1.04041	6.28797	16.9703	3.79692e-05	0.00136429	ENSGALG00000026651	SCARA3	scavenger receptor class A member 3 [Source:HGNC Symbol
ENSGALG00000007980	-1.47534	2.63049	16.8774	3.98729e-05	0.00142544	ENSGALG00000007980	KCNG1	potassium voltage-gated channel modifier subfamily G member 1 [Source:HGNC Symbol
ENSGALG00000030607	-1.70063	6.23692	16.8762	3.98978e-05	0.00142544	ENSGALG00000030607	CHST11	carbohydrate sulfotransferase 11 [Source:HGNC Symbol
ENSGALG00000003805	-1.07509	5.5329	16.8113	4.12866e-05	0.00146693	ENSGALG00000003805	PRKG1	protein kinase, cGMP-dependent, type I [Source:HGNC Symbol
ENSGALG00000003473	-2.37305	4.70781	16.811	4.12923e-05	0.00146693	ENSGALG00000003473	SFRP1	secreted frizzled related protein 1 [Source:HGNC Symbol
ENSGALG00000003862	1.111	4.58943	16.7488	4.26701e-05	0.00150724	ENSGALG00000003862			7	4682652	4717918			NA
ENSGALG00000022718	-1.76108	2.21898	16.7451	4.27533e-05	0.00150724	ENSGALG00000022718			1	185674161	185675231			428092
ENSGALG00000015627	-2.97118	7.81598	16.7436	4.27867e-05	0.00150724	ENSGALG00000015627		Hyaluronan and proteoglycan link protein 1 [Source:UniProtKB/Swiss-Prot
ENSGALG00000013400	-0.8879	6.99948	16.7157	4.34213e-05	0.00152532	ENSGALG00000013400	PDCD6	programmed cell death 6 [Source:HGNC Symbol
ENSGALG00000008763	-2.39012	3.75537	16.7066	4.36289e-05	0.00152835	ENSGALG00000008763	SSX2IP	SSX family member 2 interacting protein [Source:HGNC Symbol
ENSGALG00000005377	-1.29639	4.14558	16.6953	4.38896e-05	0.00153026	ENSGALG00000005377	WWOX	WW domain containing oxidoreductase [Source:HGNC Symbol
ENSGALG00000027961	0.920154	4.98096	16.6937	4.39267e-05	0.00153026	ENSGALG00000027961		mucosa-associated lymphoid tissue lymphoma translocation protein 1-like [Source:RefSeq peptide
ENSGALG00000016651	-1.23564	6.61562	16.6443	4.50857e-05	0.00156629	ENSGALG00000016651			3	107634880	107643339			422034
ENSGALG00000009929	3.33305	2.79013	16.6355	4.52954e-05	0.00156924	ENSGALG00000009929	SOST	sclerostin [Source:HGNC Symbol
ENSGALG00000009415	-1.69603	5.01198	16.6232	4.55892e-05	0.00157508	ENSGALG00000009415	SMOC1	SPARC related modular calcium binding 1 [Source:HGNC Symbol
ENSGALG00000015115	1.05216	7.41058	16.5385	4.76731e-05	0.00163887	ENSGALG00000015115	MAMDC2	MAM domain containing 2 [Source:HGNC Symbol
ENSGALG00000029596	-0.969488	5.71226	16.5376	4.7696e-05	0.00163887	ENSGALG00000029596	HAS2	hyaluronan synthase 2 [Source:HGNC Symbol
ENSGALG00000011309	1.15762	7.20389	16.5264	4.7978e-05	0.00164406	ENSGALG00000011309	PLXNC1	plexin C1 [Source:HGNC Symbol
ENSGALG00000019554	2.04568	2.3754	16.5091	4.84178e-05	0.00165304	ENSGALG00000019554			2	67906620	67915397			101749622
ENSGALG00000000466	0.988555	4.49351	16.5057	4.85029e-05	0.00165304	ENSGALG00000000466	LCK	LCK proto-oncogene, Src family tyrosine kinase [Source:HGNC Symbol
ENSGALG00000026534	-1.48801	4.4374	16.4969	4.87294e-05	0.00165451	ENSGALG00000026534			11	18575205	18577421			NA
ENSGALG00000038170	1.55955	3.2941	16.4938	4.88092e-05	0.00165451	ENSGALG00000038170	TCEA3	transcription elongation factor A3 [Source:HGNC Symbol
ENSGALG00000015373	-2.11326	3.48581	16.4752	4.929e-05	0.00166632	ENSGALG00000015373	PDE6B	phosphodiesterase 6B [Source:HGNC Symbol
ENSGALG00000014881	1.13305	3.81167	16.4546	4.98299e-05	0.00168005	ENSGALG00000014881	FAM184A	family with sequence similarity 184 member A [Source:HGNC Symbol
ENSGALG00000011450	1.83021	3.14871	16.4387	5.02482e-05	0.00168963	ENSGALG00000011450			13	13565095	13570421			770665
ENSGALG00000043779	-1.86314	3.85823	16.3616	5.2334e-05	0.00175507	ENSGALG00000043779			6	17491501	17492581			NA
ENSGALG00000005923	1.56407	2.27007	16.356	5.24899e-05	0.00175562	ENSGALG00000005923			6	17858148	17859281			428955
ENSGALG00000044834	1.69389	2.195	16.322	5.34393e-05	0.00178263	ENSGALG00000044834			12	1248309	1248944			NA
ENSGALG00000004058	-1.12141	3.86038	16.313	5.36939e-05	0.00178639	ENSGALG00000004058	GPR146	G protein-coupled receptor 146 [Source:HGNC Symbol
ENSGALG00000008378	0.995839	4.78286	16.2829	5.45541e-05	0.00181022	ENSGALG00000008378	SRGAP3	SLIT-ROBO Rho GTPase activating protein 3 [Source:HGNC Symbol
ENSGALG00000004290	-1.35676	7.54722	16.2654	5.50617e-05	0.00182225	ENSGALG00000004290	ANGPTL1	angiopoietin like 1 [Source:HGNC Symbol
ENSGALG00000007028	1.80587	2.70416	16.2459	5.5629e-05	0.00183608	ENSGALG00000007028			4	8780389	8946013			NA
ENSGALG00000034673	-1.26602	8.03201	16.2411	5.57716e-05	0.00183608	ENSGALG00000034673	HTRA3	HtrA serine peptidase 3 [Source:HGNC Symbol
ENSGALG00000001512	-2.41108	1.09211	16.1796	5.76111e-05	0.00189169	ENSGALG00000001512	KCND3	potassium voltage-gated channel subfamily D member 3 [Source:HGNC Symbol
ENSGALG00000001486	1.10857	4.2978	16.1346	5.89968e-05	0.00193215	ENSGALG00000001486	ZAP70	zeta chain of T-cell receptor associated protein kinase 70 [Source:HGNC Symbol
ENSGALG00000008188	-1.39277	3.73161	16.1075	5.98466e-05	0.00195489	ENSGALG00000008188	TRIM36	tripartite motif containing 36 [Source:HGNC Symbol
ENSGALG00000015053	1.9574	1.72014	16.0625	6.12862e-05	0.00199191	ENSGALG00000015053	GLDC	glycine decarboxylase [Source:HGNC Symbol
ENSGALG00000013624	1.20511	4.97447	16.0622	6.12968e-05	0.00199191	ENSGALG00000013624			2	90472344	90506067			421003
ENSGALG00000011350	2.05419	1.07201	16.0415	6.19702e-05	0.00200046	ENSGALG00000011350	NEGR1	Neuronal growth regulator 1 [Source:UniProtKB/Swiss-Prot
ENSGALG00000004491	1.54125	1.70103	16.041	6.1987e-05	0.00200046	ENSGALG00000004491	DMGDH	dimethylglycine dehydrogenase [Source:HGNC Symbol
ENSGALG00000035769	0.939347	7.9478	16.0394	6.20372e-05	0.00200046	ENSGALG00000035769	EPB41L2	erythrocyte membrane protein band 4.1 like 2 [Source:HGNC Symbol
ENSGALG00000035099	-1.96324	2.17328	16.0329	6.2252e-05	0.00200225	ENSGALG00000035099	Lrrn1	leucine rich repeat neuronal 1 [Source:HGNC Symbol
ENSGALG00000015458	1.17459	3.90453	16.0154	6.28301e-05	0.00201569	ENSGALG00000015458	ILDR2	immunoglobulin like domain containing receptor 2 [Source:HGNC Symbol
ENSGALG00000030889	-1.98589	3.42252	15.9387	6.54265e-05	0.00209365	ENSGALG00000030889	FOXA2	forkhead box A2 [Source:HGNC Symbol
ENSGALG00000013722	-1.1155	4.72759	15.9218	6.60154e-05	0.00210713	ENSGALG00000013722	SEMA3B	semaphorin 3B [Source:HGNC Symbol
ENSGALG00000040351	1.01909	4.13226	15.9116	6.63717e-05	0.00211314	ENSGALG00000040351			AADN04000710.1	55202	72301			NA
ENSGALG00000023772	-2.57696	2.81042	15.9067	6.65441e-05	0.00211328	ENSGALG00000023772	HSPB7	heat shock protein family B (small) member 7 [Source:HGNC Symbol
ENSGALG00000031590	-1.47612	2.65871	15.8842	6.7338e-05	0.00213311	ENSGALG00000031590	B3GAT2	beta-1,3-glucuronyltransferase 2 [Source:HGNC Symbol
ENSGALG00000012620	-1.21076	5.89954	15.8649	6.80299e-05	0.00214961	ENSGALG00000012620	PTCH1	protein patched homolog 1 [Source:RefSeq peptide
ENSGALG00000012472	1.42635	4.26936	15.849	6.86043e-05	0.00216233	ENSGALG00000012472			1	51492000	51505358			100859707
ENSGALG00000034948	-0.919714	7.59328	15.8356	6.90904e-05	0.0021722	ENSGALG00000034948	UAP1L1	UDP-N-acetylglucosamine pyrophosphorylase 1 like 1 [Source:HGNC Symbol
ENSGALG00000036327	-3.05542	6.91163	15.8224	6.95756e-05	0.00217999	ENSGALG00000036327	NGEF	neuronal guanine nucleotide exchange factor [Source:HGNC Symbol
ENSGALG00000006700	-1.59155	3.13316	15.8194	6.96849e-05	0.00217999	ENSGALG00000006700	PROSER2	proline and serine rich 2 [Source:HGNC Symbol
ENSGALG00000010826	-2.20064	1.4395	15.7176	7.35369e-05	0.00229479	ENSGALG00000010826	PRKAA2	protein kinase AMP-activated catalytic subunit alpha 2 [Source:HGNC Symbol
ENSGALG00000013253	1.40193	3.01834	15.6846	7.48329e-05	0.00232945	ENSGALG00000013253	INSRR	insulin receptor related receptor [Source:HGNC Symbol
ENSGALG00000045037	-1.59929	1.50344	15.6748	7.52198e-05	0.00233571	ENSGALG00000045037			14	2263231	2268407			416454
ENSGALG00000039498	-0.775362	6.39006	15.663	7.56897e-05	0.00234452	ENSGALG00000039498	PPP3CA	protein phosphatase 3 catalytic subunit alpha [Source:HGNC Symbol
ENSGALG00000032155	1.00966	4.43601	15.6459	7.63782e-05	0.00236003	ENSGALG00000032155			27	1543195	1557476			NA
ENSGALG00000025938	1.06899	5.20812	15.6335	7.68789e-05	0.00236968	ENSGALG00000025938	KIAA0513	KIAA0513 [Source:HGNC Symbol
ENSGALG00000012061	1.54618	2.88246	15.6145	7.76558e-05	0.00238777	ENSGALG00000012061			7	28341394	28353184			424263
ENSGALG00000004569	1.02901	7.01112	15.6058	7.80152e-05	0.00239297	ENSGALG00000004569	UNC5B	unc-5 netrin receptor B [Source:HGNC Symbol
ENSGALG00000034453	0.907779	5.23956	15.5501	8.03462e-05	0.00245848	ENSGALG00000034453	SAMD11	sterile alpha motif domain containing 11 [Source:HGNC Symbol
ENSGALG00000008669	1.67376	1.29853	15.5373	8.08948e-05	0.00246926	ENSGALG00000008669	CD28	CD28 molecule [Source:HGNC Symbol
ENSGALG00000002766	1.79856	1.69608	15.4837	8.32189e-05	0.00253405	ENSGALG00000002766	MLKL	mixed lineage kinase domain like pseudokinase [Source:HGNC Symbol
ENSGALG00000005554	1.67803	2.47257	15.4561	8.44446e-05	0.00256516	ENSGALG00000005554	ADIPOQ	adiponectin, C1Q and collagen domain containing [Source:HGNC Symbol
ENSGALG00000004106	-0.913227	5.14322	15.4479	8.4811e-05	0.00257008	ENSGALG00000004106	DHCR7	7-dehydrocholesterol reductase [Source:HGNC Symbol
ENSGALG00000011614	-1.59133	2.4156	15.4388	8.52209e-05	0.00257629	ENSGALG00000011614	ANO4	anoctamin 4 [Source:HGNC Symbol
ENSGALG00000026005	-1.313	3.19939	15.4108	8.64943e-05	0.00260852	ENSGALG00000026005	DIO2	type II iodothyronine deiodinase [Source:RefSeq peptide
ENSGALG00000005737	0.915175	5.02412	15.3735	8.82166e-05	0.00265409	ENSGALG00000005737	SGSM2	small G protein signaling modulator 2 [Source:HGNC Symbol
ENSGALG00000007324	-1.69559	2.13965	15.3627	8.87244e-05	0.002663	ENSGALG00000007324	TP63	tumor protein 63 [Source:RefSeq peptide
ENSGALG00000033087	1.36114	4.10212	15.3527	8.91942e-05	0.00267073	ENSGALG00000033087	STAT4	signal transducer and activator of transcription 4 [Source:HGNC Symbol
ENSGALG00000003932	-1.098	5.6488	15.324	9.05594e-05	0.00270517	ENSGALG00000003932	SDC4	syndecan 4 [Source:HGNC Symbol
ENSGALG00000039509	1.45156	3.524	15.3014	9.16496e-05	0.00272414	ENSGALG00000039509			2	141875709	142000765			NA
ENSGALG00000037187	-2.03258	4.90787	15.2994	9.17465e-05	0.00272414	ENSGALG00000037187			1	54434097	54434375			NA
ENSGALG00000014453	1.57525	2.48149	15.2974	9.18445e-05	0.00272414	ENSGALG00000014453	FAM46C	family with sequence similarity 46 member C [Source:HGNC Symbol
ENSGALG00000014908	2.09055	3.28262	15.2745	9.29631e-05	0.00275083	ENSGALG00000014908	FST	follistatin [Source:HGNC Symbol
ENSGALG00000003987	1.22372	4.17118	15.2685	9.32588e-05	0.00275311	ENSGALG00000003987	TRAF4	TNF receptor associated factor 4 [Source:HGNC Symbol
ENSGALG00000028222	-1.93441	1.2382	15.26	9.36805e-05	0.00275908	ENSGALG00000028222			4	11032662	11034101			NA
ENSGALG00000016890	-0.996551	5.08093	15.2524	9.40562e-05	0.00276367	ENSGALG00000016890	MBNL2	muscleblind-like 2 isoform 7 [Source:RefSeq peptide
ENSGALG00000011835	-1.59983	2.42736	15.2379	9.47826e-05	0.00277593	ENSGALG00000011835		Fibroblast growth factor 2 [Source:UniProtKB/Swiss-Prot
ENSGALG00000043618	-1.27875	9.50862	15.2353	9.49147e-05	0.00277593	ENSGALG00000043618	SLC40A1	solute carrier family 40 member 1 [Source:HGNC Symbol
ENSGALG00000019553	1.65909	5.94944	15.1994	9.67319e-05	0.00281678	ENSGALG00000019553		Heterochromatin-associated protein MENT [Source:UniProtKB/Swiss-Prot
ENSGALG00000025950	-1.05423	7.23934	15.1965	9.68809e-05	0.00281678	ENSGALG00000025950	PRKCA	protein kinase C alpha [Source:HGNC Symbol
ENSGALG00000003792	1.14457	5.7963	15.1945	9.69837e-05	0.00281678	ENSGALG00000003792	FYB	FYN binding protein [Source:HGNC Symbol
ENSGALG00000034050	-0.927884	7.45106	15.1586	9.88471e-05	0.00286429	ENSGALG00000034050	MTDH	metadherin [Source:HGNC Symbol
ENSGALG00000033278	1.07586	4.23122	15.1058	0.000101651	0.00293645	ENSGALG00000033278	NLRC3	NLR family CARD domain containing 3 [Source:HGNC Symbol
ENSGALG00000027501	0.918487	6.95486	15.1029	0.000101805	0.00293645	ENSGALG00000027501	ANPEP	alanyl aminopeptidase, membrane [Source:HGNC Symbol
ENSGALG00000011708	1.02564	5.9941	15.0507	0.00010466	0.00300739	ENSGALG00000011708	MYLK	myosin light chain kinase [Source:HGNC Symbol
ENSGALG00000005086	-0.974625	6.29002	15.0492	0.000104742	0.00300739	ENSGALG00000005086	PLAU	plasminogen activator, urokinase [Source:HGNC Symbol
ENSGALG00000015347	-1.94042	2.03398	15.0329	0.000105655	0.00302668	ENSGALG00000015347	ZPLD1	zona pellucida like domain containing 1 [Source:HGNC Symbol
ENSGALG00000004257	-1.51409	2.42935	15.0134	0.00010675	0.00305049	ENSGALG00000004257	TSPAN15	tetraspanin 15 [Source:HGNC Symbol
ENSGALG00000006622	-0.852793	5.48046	15.0095	0.000106971	0.00305049	ENSGALG00000006622	FRA10AC1	FRA10A associated CGG repeat 1 [Source:HGNC Symbol
ENSGALG00000043412	-1.65531	3.70232	14.9705	0.000109208	0.00310724	ENSGALG00000043412			1	178843213	178849026			NA
ENSGALG00000013086	1.25953	4.40496	14.9582	0.000109917	0.00312034	ENSGALG00000013086	IKZF1	IKAROS family zinc finger 1 [Source:HGNC Symbol
ENSGALG00000002192	1.01365	7.44087	14.9449	0.000110694	0.00313534	ENSGALG00000002192	PTPRC	protein tyrosine phosphatase, receptor type C [Source:HGNC Symbol
ENSGALG00000004893	1.03695	6.76952	14.9209	0.000112113	0.00316839	ENSGALG00000004893	TMEM119	transmembrane protein 119 [Source:HGNC Symbol
ENSGALG00000034860	-2.04898	1.99678	14.9102	0.00011275	0.00317925	ENSGALG00000034860	BCHE	butyrylcholinesterase [Source:HGNC Symbol
ENSGALG00000042944	2.21523	0.771661	14.8445	0.000116746	0.00328457	ENSGALG00000042944	THRSPB	thyroid hormone responsive spot 14 beta [Source:RefSeq peptide
ENSGALG00000008164	1.05784	4.43067	14.8395	0.00011706	0.00328518	ENSGALG00000008164			10	19701317	19719362			NA
ENSGALG00000026167	-0.89161	6.39185	14.8333	0.000117446	0.00328518	ENSGALG00000026167	PIK3R5	phosphoinositide-3-kinase regulatory subunit 5 [Source:HGNC Symbol
ENSGALG00000009556	-1.41547	5.05831	14.8316	0.000117552	0.00328518	ENSGALG00000009556	PRICKLE1	prickle planar cell polarity protein 1 [Source:HGNC Symbol
ENSGALG00000011577	2.78338	0.830909	14.8009	0.00011948	0.00333167	ENSGALG00000011577	CNTNAP5	contactin-associated protein-like 5 precursor [Source:RefSeq peptide
ENSGALG00000043925	1.59161	3.02509	14.7802	0.000120795	0.00336089	ENSGALG00000043925			28	2016303	2018157			NA
ENSGALG00000017046	1.22789	8.20644	14.7529	0.000122559	0.00340243	ENSGALG00000017046	POSTN	periostin [Source:HGNC Symbol
ENSGALG00000009604	-1.84289	2.19103	14.7271	0.000124247	0.0034417	ENSGALG00000009604	DBX2	developing brain homeobox 2 [Source:HGNC Symbol
ENSGALG00000006958	-2.99995	9.27026	14.7214	0.000124626	0.00344462	ENSGALG00000006958			17	5198844	5319657			417231
ENSGALG00000028346	-2.14399	1.33955	14.6696	0.000128097	0.00353279	ENSGALG00000028346			26	1566099	1568263			NA
ENSGALG00000043283	-1.16714	3.79922	14.664	0.000128474	0.00353542	ENSGALG00000043283	LGI2	leucine-rich repeat LGI family member 2 precursor [Source:RefSeq peptide
ENSGALG00000043694	-0.983555	3.93182	14.6194	0.000131552	0.00361224	ENSGALG00000043694	RAPGEF4	Rap guanine nucleotide exchange factor 4 [Source:HGNC Symbol
ENSGALG00000005616	-2.13281	5.9902	14.61	0.000132212	0.00362243	ENSGALG00000005616	ARSI	arylsulfatase family member I [Source:HGNC Symbol
ENSGALG00000038747	-0.943368	5.35188	14.603	0.000132705	0.00362805	ENSGALG00000038747	TM4SF18	transmembrane 4 L six family member 18 [Source:HGNC Symbol
ENSGALG00000038225	-3.07931	3.02137	14.5856	0.000133937	0.00365377	ENSGALG00000038225	SEMA3E	semaphorin-3E precursor [Source:RefSeq peptide
ENSGALG00000008733	1.20868	5.83653	14.578	0.000134474	0.00366048	ENSGALG00000008733	LPAR3	lysophosphatidic acid receptor 3 [Source:HGNC Symbol
ENSGALG00000013134	1.20404	4.40935	14.5509	0.00013642	0.00370545	ENSGALG00000013134			1	64403222	64534173			418183
ENSGALG00000040947	1.49798	3.29539	14.5449	0.000136861	0.00370941	ENSGALG00000040947	CREG2	cellular repressor of E1A stimulated genes 2 [Source:HGNC Symbol
ENSGALG00000026471	-0.888192	5.42773	14.5316	0.000137827	0.00372013	ENSGALG00000026471	CRIP2	cysteine rich protein 2 [Source:HGNC Symbol
ENSGALG00000021025	2.08725	6.64235	14.5313	0.000137848	0.00372013	ENSGALG00000021025			20	10210849	10215330			419276
ENSGALG00000006725	-3.08761	11.9609	14.5245	0.000138346	0.00372073	ENSGALG00000006725	ACAN	aggrecan [Source:HGNC Symbol
ENSGALG00000045319	1.29325	5.34453	14.523	0.000138462	0.00372073	ENSGALG00000045319			20	5316420	5317198			NA
ENSGALG00000009368	1.56932	2.72021	14.4917	0.000140779	0.00377297	ENSGALG00000009368	RGS6	regulator of G protein signaling 6 [Source:HGNC Symbol
ENSGALG00000007766	0.964979	5.0966	14.4883	0.000141033	0.00377297	ENSGALG00000007766	KIAA1217	KIAA1217 [Source:HGNC Symbol
ENSGALG00000004722	2.5766	3.25121	14.4846	0.000141306	0.00377297	ENSGALG00000004722	ASPN	asporin [Source:HGNC Symbol
ENSGALG00000009864	1.07481	3.9344	14.4578	0.000143331	0.00379992	ENSGALG00000009864	TRAF5	TNF receptor associated factor 5 [Source:HGNC Symbol
ENSGALG00000035185	1.87365	3.22235	14.4571	0.000143392	0.00379992	ENSGALG00000035185			19	793677	796831			NA
ENSGALG00000003748	1.2244	8.44147	14.4559	0.000143477	0.00379992	ENSGALG00000003748	ANO5	anoctamin 5 [Source:HGNC Symbol
ENSGALG00000024272	1.66807	6.71419	14.4525	0.000143736	0.00379992	ENSGALG00000024272	S100A8	S100 calcium binding protein A8 [Source:HGNC Symbol
ENSGALG00000027255	1.6985	1.14788	14.4508	0.000143865	0.00379992	ENSGALG00000027255	NRXN3	neurexin 3 isoform c precursor [Source:RefSeq peptide
ENSGALG00000015433	0.926252	6.50477	14.4445	0.000144349	0.00379992	ENSGALG00000015433	ABCA1	ATP binding cassette subfamily A member 1 [Source:HGNC Symbol
ENSGALG00000012228	-1.92725	1.78311	14.4408	0.000144636	0.00379992	ENSGALG00000012228	MDGA2	MAM domain containing glycosylphosphatidylinositol anchor 2 [Source:HGNC Symbol
ENSGALG00000030209	2.09248	7.8333	14.4395	0.000144733	0.00379992	ENSGALG00000030209	CPZ	carboxypeptidase Z [Source:HGNC Symbol
ENSGALG00000005074	0.875455	5.01634	14.4352	0.000145062	0.00380063	ENSGALG00000005074	FAM102A	family with sequence similarity 102 member A [Source:HGNC Symbol
ENSGALG00000041255	-2.22607	5.8124	14.4278	0.000145639	0.00380781	ENSGALG00000041255	ADAM12	ADAM metallopeptidase domain 12 [Source:HGNC Symbol
ENSGALG00000023626	-1.69816	3.65109	14.405	0.000147413	0.0038462	ENSGALG00000023626	NTN1	netrin 1 [Source:HGNC Symbol
ENSGALG00000015708	-1.12486	7.41383	14.3797	0.000149408	0.00389017	ENSGALG00000015708	FGFR3	fibroblast growth factor receptor 3 [Source:HGNC Symbol
ENSGALG00000000816	0.877346	5.52015	14.3313	0.000153293	0.00397794	ENSGALG00000000816			26	2389798	2464057			419843
ENSGALG00000007530	-1.32902	3.19956	14.3299	0.000153411	0.00397794	ENSGALG00000007530			4	11353982	11360783			428714
ENSGALG00000039268	2.13533	2.0353	14.3188	0.000154316	0.00398917	ENSGALG00000039268			15	7994663	7995025			NA
ENSGALG00000006868	1.47916	3.72134	14.3161	0.000154541	0.00398917	ENSGALG00000006868			5	15714417	15737602			423106
ENSGALG00000016945	-3.18693	10.7449	14.3114	0.000154924	0.00398917	ENSGALG00000016945	CNMD	chondromodulin [Source:HGNC Symbol
ENSGALG00000045127	-1.93134	0.677404	14.3091	0.000155113	0.00398917	ENSGALG00000045127			7	28175773	28181470			NA
ENSGALG00000005714	1.09091	5.11618	14.2952	0.00015626	0.00401047	ENSGALG00000005714	PKD1	polycystin 1, transient receptor potential channel interacting [Source:HGNC Symbol
ENSGALG00000030237	-2.19973	2.73423	14.2884	0.000156827	0.00401682	ENSGALG00000030237			13	15693571	15707183			374201
ENSGALG00000012017	-0.901928	5.85727	14.2755	0.000157904	0.00403617	ENSGALG00000012017	DAAM1	dishevelled associated activator of morphogenesis 1 [Source:HGNC Symbol
ENSGALG00000009012	-1.28752	6.26259	14.2681	0.00015853	0.00404397	ENSGALG00000009012	ZNF385B	zinc finger protein 385B [Source:HGNC Symbol
ENSGALG00000036142	-1.23934	6.71347	14.2498	0.000160078	0.00407519	ENSGALG00000036142			KQ759405.1	101698	105996			NA
ENSGALG00000009173	2.15015	0.618591	14.2442	0.000160554	0.00407904	ENSGALG00000009173	GFRA1	GDNF family receptor alpha 1 [Source:HGNC Symbol
ENSGALG00000001270	-0.951193	4.38068	14.191	0.000165155	0.00418239	ENSGALG00000001270	PRKCZ	protein kinase C zeta [Source:HGNC Symbol
ENSGALG00000041553	-1.98266	1.56076	14.1895	0.000165287	0.00418239	ENSGALG00000041553	TMEM74	transmembrane protein 74 [Source:HGNC Symbol
ENSGALG00000009006	-0.979142	6.22287	14.1801	0.000166122	0.00418441	ENSGALG00000009006			2	21669403	21678883			NA
ENSGALG00000040832	1.27151	4.18223	14.1798	0.000166143	0.00418441	ENSGALG00000040832			28	2853995	2861721			NA
ENSGALG00000017016	1.47004	2.02377	14.1773	0.000166365	0.00418441	ENSGALG00000017016	FAM124A	family with sequence similarity 124 member A [Source:HGNC Symbol
ENSGALG00000010208	-2.06562	1.6871	14.1658	0.000167385	0.00420166	ENSGALG00000010208	CAPS2	calcyphosine 2 [Source:HGNC Symbol
ENSGALG00000016837	1.92308	2.72567	14.1476	0.000169011	0.00423403	ENSGALG00000016837	MYO16	myosin XVI [Source:HGNC Symbol
ENSGALG00000006757	-1.23205	5.86092	14.1136	0.000172091	0.00430262	ENSGALG00000006757	XYLT1	xylosyltransferase 1 [Source:HGNC Symbol
ENSGALG00000003456	-3.08559	7.42281	14.08	0.000175192	0.00437147	ENSGALG00000003456	CA12	carbonic anhydrase 12 [Source:HGNC Symbol
ENSGALG00000030834	2.17132	2.86982	14.067	0.000176408	0.0043897	ENSGALG00000030834	ATP8B1	ATPase phospholipid transporting 8B1 [Source:HGNC Symbol
ENSGALG00000012407	-2.10208	2.38212	14.0648	0.000176621	0.0043897	ENSGALG00000012407	LRP1B	LDL receptor related protein 1B [Source:HGNC Symbol
ENSGALG00000002786	1.3	4.35777	14.034	0.000179533	0.00445328	ENSGALG00000002786	PSTPIP1	proline-serine-threonine phosphatase interacting protein 1 [Source:HGNC Symbol
ENSGALG00000014754	0.967714	4.62735	13.985	0.000184279	0.00455578	ENSGALG00000014754			1	78077450	78225862			NA
ENSGALG00000041228	-1.94318	0.926257	13.9838	0.00018439	0.00455578	ENSGALG00000041228			8	21098127	21099524			NA
ENSGALG00000044874	-0.95911	4.13167	13.9482	0.00018792	0.00463388	ENSGALG00000044874			2	3910767	3914755			NA
ENSGALG00000042105	1.03858	6.05905	13.9313	0.000189615	0.00466653	ENSGALG00000042105	PLCB2	phospholipase C beta 2 [Source:HGNC Symbol
ENSGALG00000009520	1.14106	3.82613	13.9101	0.000191767	0.00471027	ENSGALG00000009520	MARCH1	membrane associated ring-CH-type finger 1 [Source:HGNC Symbol
ENSGALG00000000866	0.901644	5.01045	13.8936	0.000193454	0.00474245	ENSGALG00000000866			25	2758036	2768002			425664
ENSGALG00000026981	0.966716	4.92939	13.8675	0.000196159	0.00479941	ENSGALG00000026981	NHSL1	NHS like 1 [Source:HGNC Symbol
ENSGALG00000010874	1.59701	3.41144	13.8615	0.000196793	0.00480558	ENSGALG00000010874			5	45257199	45282149			NA
ENSGALG00000030879	0.816802	4.90268	13.8438	0.000198647	0.00484145	ENSGALG00000030879	AR	androgen receptor [Source:HGNC Symbol
ENSGALG00000002686	-1.43356	5.98846	13.7935	0.000204038	0.0049632	ENSGALG00000002686	ECD	ecdysoneless cell cycle regulator [Source:HGNC Symbol
ENSGALG00000007837	1.71887	6.2659	13.788	0.000204639	0.00496821	ENSGALG00000007837	KAZALD1	Kazal type serine peptidase inhibitor domain 1 [Source:HGNC Symbol
ENSGALG00000004286	0.973963	4.67527	13.7752	0.000206034	0.00499246	ENSGALG00000004286			6	11020202	11048579			NA
ENSGALG00000021395	1.27082	5.35338	13.7716	0.000206435	0.00499255	ENSGALG00000021395			18	7999197	8020520			417443
ENSGALG00000033695	2.12102	1.55373	13.7568	0.000208064	0.00502229	ENSGALG00000033695	CYP26A1	cytochrome P450 family 26 subfamily A member 1 [Source:HGNC Symbol
ENSGALG00000011175	1.03797	3.96709	13.7478	0.000209063	0.00503673	ENSGALG00000011175	TMEM150C	transmembrane protein 150C [Source:HGNC Symbol
ENSGALG00000011335	-1.31331	3.27754	13.7434	0.000209558	0.00503902	ENSGALG00000011335			7	22392556	22423935			NA
ENSGALG00000029760	-1.0092	5.02478	13.7154	0.0002127	0.0051048	ENSGALG00000029760	NRBP2	nuclear receptor binding protein 2 [Source:HGNC Symbol
ENSGALG00000007418	0.926757	6.17068	13.6876	0.000215881	0.00516768	ENSGALG00000007418			24	5457626	5460103			396518
ENSGALG00000002105	2.05964	0.904565	13.6853	0.000216142	0.00516768	ENSGALG00000002105	FOXI1	forkhead box I1 [Source:HGNC Symbol
ENSGALG00000016921	-0.86596	6.71453	13.6767	0.000217133	0.00517758	ENSGALG00000016921	UCHL3	ubiquitin C-terminal hydrolase L3 [Source:HGNC Symbol
ENSGALG00000017023	-1.88191	0.67674	13.6746	0.000217379	0.00517758	ENSGALG00000017023	NEK5	NIMA related kinase 5 [Source:HGNC Symbol
ENSGALG00000043118	-0.816161	6.71519	13.6562	0.00021951	0.00521844	ENSGALG00000043118	ATP10A	ATPase phospholipid transporting 10A (putative) [Source:HGNC Symbol
ENSGALG00000015846	-0.966807	5.56792	13.6431	0.000221047	0.00524506	ENSGALG00000015846	SNAP91	synaptosome associated protein 91 [Source:HGNC Symbol
ENSGALG00000011005	-1.47986	4.8719	13.6159	0.000224277	0.00531169	ENSGALG00000011005	KCNK1	potassium two pore domain channel subfamily K member 1 [Source:HGNC Symbol
ENSGALG00000041452	1.23431	4.04461	13.6013	0.000226026	0.00534306	ENSGALG00000041452			2	90506056	90515226			NA
ENSGALG00000015396	-0.906244	7.54749	13.5654	0.000230399	0.0054362	ENSGALG00000015396			1	88719957	88732879			418425
ENSGALG00000000678	0.759436	6.22738	13.5262	0.000235258	0.00554045	ENSGALG00000000678	CITED4	Cbp/p300 interacting transactivator with Glu/Asp rich carboxy-terminal domain 4 [Source:HGNC Symbol
ENSGALG00000042554	0.874066	5.8422	13.5004	0.000238517	0.0056067	ENSGALG00000042554	ABCD2	ATP binding cassette subfamily D member 2 [Source:HGNC Symbol
ENSGALG00000031656	1.064	4.6911	13.4944	0.000239277	0.00561408	ENSGALG00000031656	EYA4	EYA transcriptional coactivator and phosphatase 4 [Source:HGNC Symbol
ENSGALG00000009947	-1.25724	5.76297	13.4821	0.000240855	0.00564059	ENSGALG00000009947	PLEKHH2	pleckstrin homology, MyTH4 and FERM domain containing H2 [Source:HGNC Symbol
ENSGALG00000008629	0.856006	5.95992	13.4671	0.000242784	0.00567519	ENSGALG00000008629			2	19601294	19649941			420516
ENSGALG00000012076	1.7706	1.12392	13.4561	0.000244212	0.00569798	ENSGALG00000012076	TIFA	TRAF interacting protein with forkhead associated domain [Source:HGNC Symbol
ENSGALG00000012481	0.966524	4.47755	13.4408	0.000246217	0.00573411	ENSGALG00000012481	TNFAIP6	TNF alpha induced protein 6 [Source:HGNC Symbol
ENSGALG00000008486	0.904021	4.75635	13.3983	0.000251851	0.0058545	ENSGALG00000008486	CACNA2D1	calcium channel, voltage-dependent, alpha 2/delta subunit 1 preproprotein [Source:RefSeq peptide
ENSGALG00000037533	1.47304	3.45074	13.3905	0.000252906	0.00586817	ENSGALG00000037533	FAM198A	family with sequence similarity 198 member A [Source:HGNC Symbol
ENSGALG00000006190	1.41232	3.64091	13.3869	0.000253385	0.00586846	ENSGALG00000006190	FHL1	four and a half LIM domains 1 [Source:HGNC Symbol
ENSGALG00000026153	1.82408	1.51594	13.3665	0.000256153	0.00592165	ENSGALG00000026153			23	1195139	1234686			NA
ENSGALG00000009017	-1.14876	5.72007	13.3556	0.000257648	0.00594529	ENSGALG00000009017	STEAP2	STEAP2 metalloreductase [Source:HGNC Symbol
ENSGALG00000046393	1.23522	3.10073	13.3474	0.000258782	0.00596052	ENSGALG00000046393			25	1275247	1278074			NA
ENSGALG00000026613	-1.22643	4.62254	13.3216	0.000262372	0.00602673	ENSGALG00000026613			25	1872862	1873615			NA
ENSGALG00000012345	0.948522	4.62013	13.3198	0.000262615	0.00602673	ENSGALG00000012345	UST	uronyl 2-sulfotransferase [Source:HGNC Symbol
ENSGALG00000015551	-1.35577	2.62201	13.2739	0.000269124	0.00616485	ENSGALG00000015551	GRIN3A	glutamate ionotropic receptor NMDA type subunit 3A [Source:HGNC Symbol
ENSGALG00000038688	1.22697	4.35326	13.2669	0.000270127	0.00616698	ENSGALG00000038688	ADAMTS17	ADAM metallopeptidase with thrombospondin type 1 motif 17 [Source:HGNC Symbol
ENSGALG00000006623	0.842153	6.85125	13.2665	0.000270198	0.00616698	ENSGALG00000006623	ATP11C	ATPase phospholipid transporting 11C [Source:HGNC Symbol
ENSGALG00000008440	-2.62095	2.14814	13.215	0.000277724	0.00632727	ENSGALG00000008440	CHST1	carbohydrate sulfotransferase 1 [Source:HGNC Symbol
ENSGALG00000036093	1.01336	5.00551	13.1873	0.000281851	0.00640969	ENSGALG00000036093	PTPN7	protein tyrosine phosphatase, non-receptor type 7 [Source:HGNC Symbol
ENSGALG00000016580	0.935546	4.7526	13.1638	0.000285404	0.00646901	ENSGALG00000016580	SCARA5	scavenger receptor class A member 5 [Source:HGNC Symbol
ENSGALG00000015746	-1.56307	3.10468	13.1633	0.000285488	0.00646901	ENSGALG00000015746	JAM2	junctional adhesion molecule 2 [Source:HGNC Symbol
ENSGALG00000038559	1.20733	3.9849	13.1584	0.000286226	0.00647407	ENSGALG00000038559	CD8A	Gallus gallus CD8a molecule (CD8A), mRNA. [Source:RefSeq mRNA
ENSGALG00000032974	0.946486	6.92257	13.1365	0.000289594	0.00653848	ENSGALG00000032974	ADAMTS2	ADAM metallopeptidase with thrombospondin type 1 motif 2 [Source:HGNC Symbol
ENSGALG00000041414	-1.21679	3.10945	13.113	0.000293258	0.00660933	ENSGALG00000041414			1	67641436	67643827			NA
ENSGALG00000014786	1.17388	4.28823	13.0884	0.000297138	0.0066848	ENSGALG00000014786			Z	21646751	21656155			427171
ENSGALG00000005208	0.868283	5.30662	13.0433	0.00030437	0.00683527	ENSGALG00000005208	S1PR1	sphingosine-1-phosphate receptor 1 [Source:HGNC Symbol
ENSGALG00000031978	0.881633	5.5518	13.0026	0.000311056	0.00697299	ENSGALG00000031978			2	49271079	49301464			NA
ENSGALG00000033618	0.950316	5.91714	12.9707	0.000316397	0.00708008	ENSGALG00000033618	MYO9A	myosin IXA [Source:HGNC Symbol
ENSGALG00000007638	-0.987166	5.65624	12.9504	0.000319851	0.00714467	ENSGALG00000007638	HMOX2	heme oxygenase 2 [Source:HGNC Symbol
ENSGALG00000003015	1.8834	10.4785	12.9238	0.000324429	0.00723408	ENSGALG00000003015	SERPINF1	serpin family F member 1 [Source:HGNC Symbol
ENSGALG00000046647	0.764266	7.32285	12.9172	0.000325579	0.00724325	ENSGALG00000046647			AADN04013191.1	4851	6805			NA
ENSGALG00000005360	-2.09671	1.02519	12.9148	0.000325992	0.00724325	ENSGALG00000005360	CA4	carbonic anhydrase 4 [Source:HGNC Symbol
ENSGALG00000019761	-2.11592	8.40053	12.9009	0.000328416	0.00728423	ENSGALG00000019761	CHAD	chondroadherin [Source:HGNC Symbol
ENSGALG00000016801	-0.782546	6.61943	12.8496	0.000337544	0.00746861	ENSGALG00000016801	UXS1	UDP-glucuronate decarboxylase 1 [Source:HGNC Symbol
ENSGALG00000000141	0.954406	6.66526	12.8468	0.000338056	0.00746861	ENSGALG00000000141	BLB1		16	116646	118450			693256
ENSGALG00000008757	0.710967	5.86607	12.8443	0.00033851	0.00746861	ENSGALG00000008757	CNRIP1	cannabinoid receptor interacting protein 1 [Source:HGNC Symbol
ENSGALG00000040493	2.74649	2.17826	12.8323	0.000340682	0.00750335	ENSGALG00000040493	PTN	pleiotrophin [Source:HGNC Symbol
ENSGALG00000031255	2.04297	1.88762	12.8266	0.000341729	0.00751326	ENSGALG00000031255	FGF1	Fibroblast growth factor 1 Endothelial cell growth factor alpha [Source:UniProtKB/Swiss-Prot
ENSGALG00000010934	-1.79635	2.79864	12.7843	0.000349547	0.00766676	ENSGALG00000010934			8	27404833	27470245			NA
ENSGALG00000035946	-0.94636	5.30012	12.7822	0.00034993	0.00766676	ENSGALG00000035946	GUCY1A3	guanylate cyclase 1 soluble subunit alpha [Source:HGNC Symbol
ENSGALG00000006325	1.12139	4.0206	12.7513	0.000355761	0.00778096	ENSGALG00000006325			12	10728708	10770062			416036
ENSGALG00000040950	2.69553	1.17887	12.7237	0.000361044	0.00788279	ENSGALG00000040950			KQ759533.1	29651	32875			NA
ENSGALG00000003114	-1.18756	3.52619	12.7185	0.000362052	0.00789111	ENSGALG00000003114	NOG	noggin [Source:HGNC Symbol
ENSGALG00000014236	0.954279	4.2151	12.6797	0.000369638	0.0080425	ENSGALG00000014236	ATP8A1	ATPase phospholipid transporting 8A1 [Source:HGNC Symbol
ENSGALG00000014821	1.71739	1.81637	12.6746	0.000370649	0.00805058	ENSGALG00000014821	THEMIS	thymocyte selection associated [Source:HGNC Symbol
ENSGALG00000014645	0.815108	6.53794	12.6554	0.000374482	0.00811981	ENSGALG00000014645	MEF2C	myocyte enhancer factor 2C [Source:HGNC Symbol
ENSGALG00000031511	-0.926814	6.02193	12.6512	0.000375328	0.00812413	ENSGALG00000031511	HIP1R	huntingtin interacting protein 1 related [Source:HGNC Symbol
ENSGALG00000031615	1.53361	1.49137	12.5154	0.000403622	0.00872156	ENSGALG00000031615	FAIM2	Fas apoptotic inhibitory molecule 2 [Source:HGNC Symbol
ENSGALG00000032161	-2.24356	1.08404	12.5095	0.000404884	0.00873382	ENSGALG00000032161	SCUBE2	signal peptide, CUB domain and EGF like domain containing 2 [Source:HGNC Symbol
ENSGALG00000036360	-1.49024	6.60461	12.4971	0.000407575	0.00877681	ENSGALG00000036360	TRPV4	transient receptor potential cation channel subfamily V member 4 [Source:HGNC Symbol
ENSGALG00000001314	-0.945211	5.09105	12.4806	0.000411209	0.00883994	ENSGALG00000001314	PTGS1	prostaglandin-endoperoxide synthase 1 [Source:HGNC Symbol
ENSGALG00000034025	1.46584	1.96846	12.458	0.000416213	0.00893224	ENSGALG00000034025	ASIC1	Acid-sensing ion channel 1 [Source:UniProtKB/Swiss-Prot
ENSGALG00000029354	1.04252	4.93304	12.4537	0.000417163	0.00893739	ENSGALG00000029354	GMIP	GEM interacting protein [Source:HGNC Symbol
ENSGALG00000013481	1.31793	2.70655	12.4367	0.000420981	0.00900384	ENSGALG00000013481	IKZF3	IKAROS family zinc finger 3 [Source:HGNC Symbol
ENSGALG00000039245	1.10281	3.02563	12.4139	0.000426152	0.00909896	ENSGALG00000039245			1	54826433	54835321			NA
ENSGALG00000042103	-1.36139	2.86606	12.3674	0.000436887	0.00931235	ENSGALG00000042103	C11orf96	chromosome 11 open reading frame 96 [Source:HGNC Symbol
ENSGALG00000040465	0.840487	7.15864	12.3625	0.000438052	0.0093214	ENSGALG00000040465	Sip1	zinc finger E-box binding homeobox 2 [Source:HGNC Symbol
ENSGALG00000044389	1.59823	3.02451	12.3499	0.00044101	0.00936849	ENSGALG00000044389			Z	62431550	62435267			NA
ENSGALG00000033989	-0.815672	7.11949	12.3418	0.000442928	0.00939335	ENSGALG00000033989	SLC39A14	solute carrier family 39 member 14 [Source:HGNC Symbol
ENSGALG00000012570	0.822946	6.91302	12.3345	0.000444656	0.00941412	ENSGALG00000012570	TANC1	tetratricopeptide repeat, ankyrin repeat and coiled-coil containing 1 [Source:HGNC Symbol
ENSGALG00000035492	0.763868	6.94278	12.3193	0.00044831	0.00947554	ENSGALG00000035492	ELMO1	engulfment and cell motility 1 [Source:HGNC Symbol
ENSGALG00000005790	-3.16282	5.45725	12.3133	0.000449736	0.00948974	ENSGALG00000005790			20	9006929	9021141			419242
ENSGALG00000009859	1.21271	4.10486	12.2944	0.000454314	0.00957028	ENSGALG00000009859	TBC1D30	TBC1 domain family member 30 [Source:HGNC Symbol
ENSGALG00000010958	1.75026	0.75371	12.2595	0.000462886	0.00973455	ENSGALG00000010958	PPFIA2	PTPRF interacting protein alpha 2 [Source:HGNC Symbol
ENSGALG00000032526	-0.924419	5.03106	12.2518	0.000464813	0.00975875	ENSGALG00000032526	B3GNT5	UDP-GlcNAc:betaGal beta-1,3-N-acetylglucosaminyltransferase 5 [Source:HGNC Symbol
ENSGALG00000034560	0.962262	5.48833	12.2469	0.000466025	0.00976789	ENSGALG00000034560	SCARF2	scavenger receptor class F member 2 [Source:HGNC Symbol
ENSGALG00000009847	-1.02566	4.1334	12.2286	0.000470634	0.00984807	ENSGALG00000009847	STXBP6	syntaxin binding protein 6 [Source:HGNC Symbol
ENSGALG00000006388	-0.91695	5.98115	12.2255	0.000471417	0.00984807	ENSGALG00000006388	IL16	interleukin 16 [Source:HGNC Symbol
ENSGALG00000008663	-1.59727	2.48352	12.2214	0.000472456	0.00985341	ENSGALG00000008663	DDAH1	dimethylarginine dimethylaminohydrolase 1 [Source:HGNC Symbol
ENSGALG00000001239	-1.81567	5.72468	12.2052	0.000476573	0.00992281	ENSGALG00000001239	SLC26A2	solute carrier family 26 member 2 [Source:HGNC Symbol
ENSGALG00000012074	1.37379	2.75896	12.1879	0.00048101	0.00999864	ENSGALG00000012074	ALPK1	alpha kinase 1 [Source:HGNC Symbol
ENSGALG00000013223	-3.0538	8.98186	12.1604	0.000488152	0.0101304	ENSGALG00000013223	CLEC3A	C-type lectin domain family 3 member A [Source:HGNC Symbol
ENSGALG00000032658	0.761262	5.43077	12.1548	0.000489622	0.0101441	ENSGALG00000032658			27	1556706	1562390			NA
ENSGALG00000040761	1.609	1.46755	12.1394	0.000493664	0.0101893	ENSGALG00000040761	DRD4	dopamine receptor D4 [Source:HGNC Symbol
ENSGALG00000011592	-0.812854	6.48937	12.1363	0.000494496	0.0101893	ENSGALG00000011592	MRAS	muscle RAS oncogene homolog [Source:HGNC Symbol
ENSGALG00000046524	1.20364	3.50995	12.1323	0.00049557	0.0101893	ENSGALG00000046524			AADN04020224.1	21	2851			NA
ENSGALG00000011690	-1.78847	2.60373	12.1322	0.00049558	0.0101893	ENSGALG00000011690			5	52000022	52008032			423498
ENSGALG00000043041	-1.48857	1.52237	12.1312	0.000495852	0.0101893	ENSGALG00000043041	NRN1	neuritin 1 [Source:HGNC Symbol
ENSGALG00000021884	1.65392	2.88988	12.1238	0.000497835	0.0102133	ENSGALG00000021884			28	3447582	3448084			NA
ENSGALG00000009948	-1.26764	4.69671	12.1044	0.00050303	0.0103031	ENSGALG00000009948	HHIP	hedgehog interacting protein [Source:HGNC Symbol
ENSGALG00000014978	1.05227	7.30825	12.0982	0.000504703	0.0103206	ENSGALG00000014978			Z	23461599	23577675			427211
ENSGALG00000015441	0.844576	4.69406	12.0335	0.000522523	0.0106551	ENSGALG00000015441	CD247	CD247 molecule [Source:HGNC Symbol
ENSGALG00000014962	1.7229	1.12772	12.0327	0.000522756	0.0106551	ENSGALG00000014962	FAM26F	family with sequence similarity 26 member F [Source:HGNC Symbol
ENSGALG00000005685	1.06939	4.85311	12.0164	0.000527358	0.0107315	ENSGALG00000005685	KSR1	kinase suppressor of ras 1 [Source:HGNC Symbol
ENSGALG00000037816	0.877987	3.97601	12.0031	0.000531133	0.0107908	ENSGALG00000037816			4	11250381	11266775			NA
ENSGALG00000039120	0.813862	6.51137	11.998	0.000532566	0.0108025	ENSGALG00000039120	NBEAL2	neurobeachin like 2 [Source:HGNC Symbol
ENSGALG00000012621	-0.938212	5.95424	11.9887	0.000535238	0.0108392	ENSGALG00000012621			Z	41977884	42019651			NA
ENSGALG00000041687	-0.851574	7.72624	11.9853	0.000536225	0.0108418	ENSGALG00000041687	SREBF2	sterol regulatory element binding transcription factor 2 [Source:HGNC Symbol
ENSGALG00000005441	0.869412	4.46521	11.9634	0.000542546	0.0109519	ENSGALG00000005441	NFIB	nuclear factor I B [Source:HGNC Symbol
ENSGALG00000017134	-1.58156	1.46765	11.9533	0.000545504	0.0109898	ENSGALG00000017134			1	178857676	178862588			NA
ENSGALG00000031960	0.730586	6.18567	11.951	0.000546171	0.0109898	ENSGALG00000031960	Lef-1	lymphoid enhancer binding factor 1 [Source:HGNC Symbol
ENSGALG00000028506	1.00757	4.44424	11.9438	0.000548303	0.0110151	ENSGALG00000028506	NHSL2	NHS like 2 [Source:HGNC Symbol
ENSGALG00000041555	1.87663	12.0436	11.9151	0.000556816	0.0111683	ENSGALG00000041555			AADN04001035.1	4863	11120			NA
ENSGALG00000002643	1.09174	4.57804	11.9091	0.000558607	0.0111864	ENSGALG00000002643			8	3712267	3717579			NA
ENSGALG00000030499	-0.953209	7.05877	11.8897	0.000564453	0.0112855	ENSGALG00000030499	MOB2	MOB kinase activator 2 [Source:HGNC Symbol
ENSGALG00000033408	1.1673	2.95937	11.8813	0.000566998	0.0113008	ENSGALG00000033408	ZBTB7C	zinc finger and BTB domain containing 7C [Source:HGNC Symbol
ENSGALG00000044175	1.18953	2.76237	11.8813	0.000567016	0.0113008	ENSGALG00000044175			18	3747581	3750269			NA
ENSGALG00000014455	1.41652	1.85311	11.8714	0.000570022	0.0113427	ENSGALG00000014455	LPAR5	lysophosphatidic acid receptor 5 [Source:HGNC Symbol
ENSGALG00000011421	1.41004	1.91187	11.863	0.000572607	0.0113584	ENSGALG00000011421	HAL	histidine ammonia-lyase [Source:HGNC Symbol
ENSGALG00000042981	-0.706716	6.00521	11.863	0.000572615	0.0113584	ENSGALG00000042981	CARHSP1	calcium regulated heat stable protein 1 [Source:HGNC Symbol
ENSGALG00000014159	-0.717492	6.94478	11.8431	0.000578757	0.0114621	ENSGALG00000014159	PACSIN2	protein kinase C and casein kinase substrate in neurons 2 [Source:HGNC Symbol
ENSGALG00000000478	1.04161	4.71636	11.8226	0.000585153	0.0115706	ENSGALG00000000478			27	2792542	2813795			NA
ENSGALG00000029834	1.08345	4.53264	11.8112	0.000588745	0.0116233	ENSGALG00000029834			17	6552309	6554624			NA
ENSGALG00000029983	-0.855589	5.61199	11.7752	0.000600241	0.0118317	ENSGALG00000029983	ANGPT1	angiopoietin 1 [Source:HGNC Symbol
ENSGALG00000007886	-1.51161	4.18865	11.7621	0.00060449	0.0118968	ENSGALG00000007886	PAMR1	peptidase domain containing associated with muscle regeneration 1 [Source:HGNC Symbol
ENSGALG00000012336	0.752942	5.83724	11.7549	0.000606842	0.0119221	ENSGALG00000012336	STXBP5	syntaxin binding protein 5 [Source:HGNC Symbol
ENSGALG00000007781	-2.44657	3.17607	11.7523	0.00060767	0.0119221	ENSGALG00000007781	GAL3ST1	galactose-3-O-sulfotransferase 1 [Source:HGNC Symbol
ENSGALG00000042771	-0.68596	5.85711	11.7467	0.000609524	0.0119398	ENSGALG00000042771	GBE1	1,4-alpha-glucan branching enzyme 1 [Source:HGNC Symbol
ENSGALG00000008018	-1.01832	4.63434	11.7227	0.000617423	0.0120758	ENSGALG00000008018			20	14008762	14012151			396047
ENSGALG00000029935	-1.60357	1.38583	11.7116	0.000621114	0.0121291	ENSGALG00000029935			2	84680635	84765600			420962
ENSGALG00000044151	-1.59499	0.884515	11.697	0.000626011	0.0122058	ENSGALG00000044151	MORN5	MORN repeat containing 5 [Source:HGNC Symbol
ENSGALG00000003537	-3.57274	2.83809	11.6623	0.000637785	0.0124061	ENSGALG00000003537	SGK2	SGK2, serine/threonine kinase 2 [Source:HGNC Symbol
ENSGALG00000012830	1.10511	2.99761	11.661	0.000638257	0.0124061	ENSGALG00000012830			2	66654456	66724634			374179
ENSGALG00000029144	1.73863	0.54965	11.6447	0.00064386	0.0124707	ENSGALG00000029144			25	1064670	1066308			769486
ENSGALG00000005524	1.52691	1.16621	11.6433	0.000644328	0.0124707	ENSGALG00000005524	NTSR1	neurotensin receptor 1 [Source:HGNC Symbol
ENSGALG00000001717	-0.823662	6.2589	11.6427	0.000644557	0.0124707	ENSGALG00000001717	SLC16A1	solute carrier family 16 member 1 [Source:HGNC Symbol
ENSGALG00000016636	-0.907118	5.64971	11.5703	0.000670146	0.0129288	ENSGALG00000016636			1	128491915	128504486			378798
ENSGALG00000033956	0.722262	5.99462	11.5699	0.000670292	0.0129288	ENSGALG00000033956	SFXN1	sideroflexin-1 [Source:RefSeq peptide
ENSGALG00000042117	1.00703	4.18281	11.5405	0.000680971	0.0131147	ENSGALG00000042117			7	4668050	4670981			NA
ENSGALG00000005797	-2.56066	2.16733	11.5052	0.000694003	0.0133452	ENSGALG00000005797	COL20A1	collagen type XX alpha 1 chain [Source:HGNC Symbol
ENSGALG00000016251	0.76062	4.82852	11.4918	0.000699036	0.0134162	ENSGALG00000016251			1	112766328	112855804			418577
ENSGALG00000002679	-1.27638	3.1463	11.4873	0.00070075	0.0134162	ENSGALG00000002679	GLT1D1	glycosyltransferase 1 domain containing 1 [Source:HGNC Symbol
ENSGALG00000012681	1.16462	3.08645	11.4869	0.000700893	0.0134162	ENSGALG00000012681	MBOAT1	membrane bound O-acyltransferase domain containing 1 [Source:HGNC Symbol
ENSGALG00000008850	0.735517	5.77672	11.4781	0.00070422	0.0134594	ENSGALG00000008850	TTLL7	tubulin tyrosine ligase like 7 [Source:HGNC Symbol
ENSGALG00000031208	1.42081	2.83338	11.4734	0.000705983	0.0134726	ENSGALG00000031208			20	10101461	10102816			NA
ENSGALG00000041708	-0.803543	5.70772	11.4697	0.00070742	0.0134726	ENSGALG00000041708	WNT4	Protein Wnt-4 [Source:UniProtKB/Swiss-Prot
ENSGALG00000002080	0.867246	6.3173	11.4678	0.000708127	0.0134726	ENSGALG00000002080	DOCK2	dedicator of cytokinesis 2 [Source:HGNC Symbol
ENSGALG00000017274	-1.79397	0.989645	11.4598	0.000711187	0.0135104	ENSGALG00000017274	CD9	CD9 molecule [Source:HGNC Symbol
ENSGALG00000016670	1.71817	2.05661	11.4365	0.000720162	0.0136603	ENSGALG00000016670			3	107919467	107922012			395363
ENSGALG00000006637	1.50962	2.05228	11.4215	0.000726006	0.0137504	ENSGALG00000006637			4	5181502	5184771			771005
ENSGALG00000030038	1.23963	4.87888	11.3924	0.000737447	0.0139461	ENSGALG00000030038	C3	complement C3 [Source:HGNC Symbol
ENSGALG00000008907	0.826534	4.77222	11.3877	0.000739337	0.0139608	ENSGALG00000008907	PLCB4	phospholipase C beta 4 [Source:HGNC Symbol
ENSGALG00000040901	-1.68997	0.578366	11.3715	0.000745798	0.0140617	ENSGALG00000040901			16	479281	493646			100859134
ENSGALG00000004239	1.5708	7.07409	11.3558	0.000752146	0.0141602	ENSGALG00000004239	IFITM5	interferon induced transmembrane protein 5 [Source:HGNC Symbol
ENSGALG00000017158	-0.855902	6.03518	11.3399	0.000758614	0.0142606	ENSGALG00000017158	KDELC2	KDEL motif containing 2 [Source:HGNC Symbol
ENSGALG00000012004	-1.19513	2.47589	11.3228	0.000765596	0.0143704	ENSGALG00000012004	PRSS12	protease, serine 12 [Source:HGNC Symbol
ENSGALG00000042744	-0.736324	5.72478	11.3157	0.000768527	0.0143924	ENSGALG00000042744	RGS2	regulator of G-protein signaling 2 [Source:HGNC Symbol
ENSGALG00000015167	-1.80465	3.33324	11.3145	0.000769057	0.0143924	ENSGALG00000015167			Z	37397609	37448829			NA
ENSGALG00000013406	-0.729778	5.37826	11.2907	0.000778966	0.01455	ENSGALG00000013406	EOGT	EGF domain-specific O-linked N-acetylglucosamine transferase [Source:RefSeq peptide
ENSGALG00000039781	-0.848285	4.27421	11.2887	0.000779797	0.01455	ENSGALG00000039781	TXNDC15	thioredoxin domain containing 15 [Source:HGNC Symbol
ENSGALG00000036005	-0.730427	7.1195	11.2757	0.000785268	0.0146304	ENSGALG00000036005	TIAM2	T-cell lymphoma invasion and metastasis 2 [Source:HGNC Symbol
ENSGALG00000033932	0.903085	8.46105	11.258	0.000792811	0.0147491	ENSGALG00000033932	BF1		16	87661	89904			693260
ENSGALG00000038984	-0.885965	6.57553	11.2521	0.000795345	0.0147744	ENSGALG00000038984			23	5470595	5477143			771058
ENSGALG00000027742	1.58654	2.24662	11.2471	0.000797459	0.0147918	ENSGALG00000027742	KLHL33	kelch like family member 33 [Source:HGNC Symbol
ENSGALG00000002675	-1.79026	2.58928	11.2415	0.000799894	0.0148151	ENSGALG00000002675	SCUBE3	signal peptide, CUB domain and EGF like domain containing 3 [Source:HGNC Symbol
ENSGALG00000016615	-1.64225	1.56236	11.2279	0.000805755	0.014896	ENSGALG00000016615	GPR143	G protein-coupled receptor 143 [Source:HGNC Symbol
ENSGALG00000002666	-0.873379	5.47013	11.2259	0.000806629	0.014896	ENSGALG00000002666	RAB11FIP3	RAB11 family interacting protein 3 [Source:HGNC Symbol
ENSGALG00000033570	0.743935	5.5163	11.2152	0.000811293	0.0149601	ENSGALG00000033570			24	222851	238197			NA
ENSGALG00000010702	-0.757765	6.73896	11.2058	0.000815416	0.0150142	ENSGALG00000010702	ADSS	adenylosuccinate synthetase isozyme 2 [Source:RefSeq peptide
ENSGALG00000033303	0.927432	3.64449	11.2029	0.000816709	0.015016	ENSGALG00000033303			12	2456733	2465055			770794
ENSGALG00000005180	-2.47185	13.2548	11.1941	0.00082057	0.0150649	ENSGALG00000005180			8	11178211	11316534			NA
ENSGALG00000045436	1.38591	1.67958	11.1804	0.000826657	0.0151546	ENSGALG00000045436			17	5468233	5470006			NA
ENSGALG00000038993	-1.5482	3.01673	11.1691	0.00083171	0.015225	ENSGALG00000038993			8	27476035	27545024			NA
ENSGALG00000024482	-0.697471	5.99273	11.1474	0.000841479	0.0153815	ENSGALG00000024482	LEPROTL1	leptin receptor overlapping transcript-like 1 [Source:HGNC Symbol
ENSGALG00000001462	1.54934	0.924858	11.1315	0.000848742	0.0154917	ENSGALG00000001462	ADORA3	adenosine A3 receptor [Source:HGNC Symbol
ENSGALG00000003135	-0.989423	5.89182	11.0844	0.000870591	0.0158675	ENSGALG00000003135	ANK3	ankyrin 3 [Source:HGNC Symbol
ENSGALG00000004889	-0.738017	5.8409	11.0673	0.000878613	0.0159797	ENSGALG00000004889	SLC2A1	solute carrier family 2 member 1 [Source:HGNC Symbol
ENSGALG00000006506	-0.84367	7.82967	11.0659	0.000879289	0.0159797	ENSGALG00000006506	C5orf15	chromosome 5 open reading frame 15 [Source:HGNC Symbol
ENSGALG00000003433	1.70713	4.08238	11.0562	0.000883897	0.0160402	ENSGALG00000003433			11	3565749	3573871			107054267
ENSGALG00000038512	-1.04768	4.9921	11.0434	0.000890027	0.0161282	ENSGALG00000038512	AGTR1	Type-1 angiotensin II receptor [Source:UniProtKB/Swiss-Prot
ENSGALG00000011609	-1.54526	1.82998	11.0368	0.000893217	0.0161289	ENSGALG00000011609			5	18540733	18648374			NA
ENSGALG00000043654	0.735646	5.85194	11.0355	0.00089382	0.0161289	ENSGALG00000043654			27	254322	488075			NA
ENSGALG00000014603	1.54393	4.17154	11.033	0.000895055	0.0161289	ENSGALG00000014603	C1S	complement C1s [Source:HGNC Symbol
ENSGALG00000005844	1.32972	2.06323	11.0327	0.000895194	0.0161289	ENSGALG00000005844			14	6486643	6491729			NA
ENSGALG00000005206	-0.666281	5.78431	11.0255	0.000898664	0.0161369	ENSGALG00000005206	ACSL3	acyl-CoA synthetase long-chain family member 3 [Source:HGNC Symbol
ENSGALG00000015403	0.844513	6.82366	11.025	0.000898898	0.0161369	ENSGALG00000015403	EPHA3	EPH receptor A3 [Source:HGNC Symbol
ENSGALG00000032366	-0.862338	7.73294	11.0238	0.000899487	0.0161369	ENSGALG00000032366	MEF2A	myocyte enhancer factor 2A [Source:HGNC Symbol
ENSGALG00000004339	-1.48654	2.46546	11.0055	0.000908428	0.0162741	ENSGALG00000004339	PDE8B	phosphodiesterase 8B [Source:HGNC Symbol
ENSGALG00000032640	-0.992278	5.95668	10.9947	0.000913751	0.0163461	ENSGALG00000032640	CRIM1	cysteine rich transmembrane BMP regulator 1 [Source:HGNC Symbol
ENSGALG00000009301	1.62962	2.06141	10.9845	0.000918756	0.0164123	ENSGALG00000009301	CHRNA1	cholinergic receptor nicotinic alpha 1 subunit [Source:HGNC Symbol
ENSGALG00000044933	-0.858001	7.19217	10.9808	0.000920612	0.0164182	ENSGALG00000044933			9	20620326	20625253			NA
ENSGALG00000044553	1.47301	2.46315	10.9786	0.000921695	0.0164182	ENSGALG00000044553			4	46191916	46209950			NA
ENSGALG00000028536	0.941642	5.69464	10.9614	0.000930308	0.0165482	ENSGALG00000028536	MPEG1	macrophage expressed 1 [Source:HGNC Symbol
ENSGALG00000035097	1.30389	3.8973	10.9529	0.000934587	0.0166008	ENSGALG00000035097			3	106745532	106802713			NA
ENSGALG00000046426	-2.11489	1.56896	10.9358	0.000943224	0.0167306	ENSGALG00000046426			26	1473742	1479846			NA
ENSGALG00000037193	1.84553	0.974959	10.933	0.000944643	0.0167321	ENSGALG00000037193	HECW1	HECT, C2 and WW domain containing E3 ubiquitin protein ligase 1 [Source:HGNC Symbol
ENSGALG00000040007	-3.31006	3.25728	10.9211	0.000950751	0.0168167	ENSGALG00000040007	IL-17D		1	178832450	178832800			NA
ENSGALG00000016026	-1.10157	4.91202	10.9177	0.000952522	0.0168243	ENSGALG00000016026			4	89648215	89652544			NA
ENSGALG00000001611	-1.76138	1.81714	10.8968	0.000963325	0.0169913	ENSGALG00000001611	B3GAT1	beta-1,3-glucuronyltransferase 1 [Source:HGNC Symbol
ENSGALG00000004986	0.973018	6.82162	10.8925	0.000965543	0.0170065	ENSGALG00000004986	CERCAM	cerebral endothelial cell adhesion molecule [Source:HGNC Symbol
ENSGALG00000036775	1.04192	3.53356	10.8846	0.000969694	0.0170558	ENSGALG00000036775	SETBP1	SET binding protein 1 [Source:HGNC Symbol
ENSGALG00000040152	1.75199	0.971732	10.8745	0.000974964	0.0170938	ENSGALG00000040152	CCNJL	cyclin J like [Source:HGNC Symbol
ENSGALG00000046270	1.54207	0.67588	10.8737	0.000975393	0.0170938	ENSGALG00000046270			12	1156711	1252102			NA
ENSGALG00000040185	1.44672	4.89159	10.8727	0.000975936	0.0170938	ENSGALG00000040185			16	254603	303146			NA
ENSGALG00000044385	-1.36223	1.52823	10.8613	0.000981955	0.0171753	ENSGALG00000044385			4	2532437	2545180			NA
ENSGALG00000021525	0.86747	4.46374	10.8202	0.00100399	0.0175364	ENSGALG00000021525			10	2531907	2533175			769957
ENSGALG00000043448	0.887646	3.98493	10.7868	0.00102225	0.0178305	ENSGALG00000043448	ABLIM2	actin binding LIM protein family member 2 [Source:HGNC Symbol
ENSGALG00000014711	0.655768	6.05623	10.7449	0.00104568	0.0182139	ENSGALG00000014711	PLPP1	phospholipid phosphatase 1 [Source:HGNC Symbol
ENSGALG00000035561	-0.727452	5.87731	10.7405	0.00104817	0.0182321	ENSGALG00000035561			2	123675047	123692295			NA
ENSGALG00000032239	1.02449	5.36437	10.7205	0.00105956	0.0184047	ENSGALG00000032239	GCHFR	GTP cyclohydrolase I feedback regulator [Source:HGNC Symbol
ENSGALG00000045640	1.61218	3.66082	10.7109	0.00106506	0.0184603	ENSGALG00000045640			AADN04024605.1	911	5580			776920
ENSGALG00000002845	-1.57329	1.70863	10.7098	0.00106569	0.0184603	ENSGALG00000002845	CTNNA3	catenin alpha 3 [Source:HGNC Symbol
ENSGALG00000016687	0.84299	4.46095	10.6984	0.00107227	0.0185486	ENSGALG00000016687	P2RY8	purinergic receptor P2Y8 [Source:HGNC Symbol
ENSGALG00000007493	-1.25685	4.02922	10.686	0.00107951	0.0186482	ENSGALG00000007493	NSDHL	NAD(P) dependent steroid dehydrogenase-like [Source:HGNC Symbol
ENSGALG00000010960	0.721639	4.93826	10.6734	0.00108688	0.0187498	ENSGALG00000010960	GALNT3	polypeptide N-acetylgalactosaminyltransferase 3 [Source:HGNC Symbol
ENSGALG00000002467	0.766718	5.98815	10.6589	0.00109542	0.0188535	ENSGALG00000002467	MTSS1L	MTSS1L, I-BAR domain containing [Source:HGNC Symbol
ENSGALG00000033813	-0.862257	5.80605	10.6581	0.00109589	0.0188535	ENSGALG00000033813	BTBD6	BTB domain containing 6 [Source:HGNC Symbol
ENSGALG00000031889	-1.41428	2.24252	10.6447	0.00110389	0.0189652	ENSGALG00000031889			5	18522566	18531083			NA
ENSGALG00000011596	0.691797	5.19271	10.6358	0.00110916	0.0190298	ENSGALG00000011596			7	25546960	25572518			NA
ENSGALG00000043778	1.69916	0.915111	10.6101	0.0011247	0.0192701	ENSGALG00000043778			AADN04018104.1	21	4113			NA
ENSGALG00000007839	0.854061	7.8725	10.5977	0.00113229	0.0193737	ENSGALG00000007839	NCAM1	neural cell adhesion molecule 1 [Source:HGNC Symbol
ENSGALG00000002610	-1.83544	3.72252	10.5942	0.00113444	0.0193842	ENSGALG00000002610			14	13122959	13125997			427652
ENSGALG00000004028	-3.33241	8.52536	10.5824	0.00114167	0.0194649	ENSGALG00000004028	MATN4	matrilin 4 [Source:HGNC Symbol
ENSGALG00000027696	1.04638	4.50764	10.5815	0.00114226	0.0194649	ENSGALG00000027696			28	4077866	4079635			425795
ENSGALG00000040447	1.32527	2.05002	10.5761	0.00114556	0.0194947	ENSGALG00000040447	CDCP1	CUB domain containing protein 1 [Source:HGNC Symbol
ENSGALG00000045368	-1.58954	2.31288	10.5541	0.00115929	0.0197017	ENSGALG00000045368			7	29935570	30258813			NA
ENSGALG00000034487	-0.970814	6.17563	10.5497	0.00116207	0.0197222	ENSGALG00000034487	IMPA1	inositol monophosphatase 1 [Source:HGNC Symbol
ENSGALG00000003461	1.16403	2.38736	10.5351	0.00117128	0.0198517	ENSGALG00000003461	USP49	ubiquitin specific peptidase 49 [Source:HGNC Symbol
ENSGALG00000030902	-0.734225	7.01231	10.5307	0.00117407	0.0198563	ENSGALG00000030902			2	108767253	108770703			432368
ENSGALG00000000402	-1.11221	6.75423	10.5297	0.0011747	0.0198563	ENSGALG00000000402	LOXL2	lysyl oxidase like 2 [Source:HGNC Symbol
ENSGALG00000016655	-1.37539	2.44922	10.5154	0.00118386	0.0199842	ENSGALG00000016655			1	128557288	128567294			NA
ENSGALG00000015015	-1.42888	7.43622	10.5057	0.00119009	0.0200391	ENSGALG00000015015	CYTL1	cytokine like 1 [Source:HGNC Symbol
ENSGALG00000041790	-0.770766	6.82044	10.5053	0.0011903	0.0200391	ENSGALG00000041790	SAMD4A	sterile alpha motif domain containing 4A [Source:HGNC Symbol
ENSGALG00000010313	0.746438	6.12263	10.4922	0.00119881	0.0201554	ENSGALG00000010313	MAST2	microtubule associated serine/threonine kinase 2 [Source:HGNC Symbol
ENSGALG00000004209	-1.15759	3.55571	10.4879	0.00120158	0.020175	ENSGALG00000004209	ELFN1	extracellular leucine rich repeat and fibronectin type III domain containing 1 [Source:HGNC Symbol
ENSGALG00000016292	1.16448	4.38138	10.4737	0.00121086	0.0203038	ENSGALG00000016292	COL21A1	collagen type XXI alpha 1 chain [Source:HGNC Symbol
ENSGALG00000038721	-0.677341	5.88115	10.451	0.00122586	0.0205278	ENSGALG00000038721	MAP1LC3A	microtubule associated protein 1 light chain 3 alpha [Source:HGNC Symbol
ENSGALG00000015779	-0.718457	4.75303	10.4474	0.0012282	0.0205397	ENSGALG00000015779	PM20D2	peptidase M20 domain containing 2 [Source:HGNC Symbol
ENSGALG00000038238	-1.26038	2.74828	10.4378	0.00123465	0.0206202	ENSGALG00000038238			4	21346631	21350664			NA
ENSGALG00000002598	-0.673919	6.17638	10.4292	0.00124038	0.0206883	ENSGALG00000002598	TPST1	tyrosylprotein sulfotransferase 1 [Source:HGNC Symbol
ENSGALG00000014686	-1.21934	2.06092	10.4218	0.00124538	0.0207443	ENSGALG00000014686	FBN2	fibrillin 2 [Source:HGNC Symbol
ENSGALG00000006027	0.814192	3.96477	10.4178	0.00124805	0.0207591	ENSGALG00000006027	TM6SF1	transmembrane 6 superfamily member 1 [Source:HGNC Symbol
ENSGALG00000040529	1.20927	4.22008	10.4141	0.0012506	0.0207591	ENSGALG00000040529	DLX3	distal-less homeobox 3 [Source:HGNC Symbol
ENSGALG00000019061	-1.64699	1.83074	10.4131	0.00125122	0.0207591	ENSGALG00000019061			1	182507123	182513346			418982
ENSGALG00000000511	-0.770797	7.19335	10.4025	0.00125846	0.0208516	ENSGALG00000000511	KCTD20	potassium channel tetramerization domain containing 20 [Source:HGNC Symbol
ENSGALG00000015196	0.938121	4.35377	10.3964	0.00126262	0.0208931	ENSGALG00000015196	ASXL3	additional sex combs like 3, transcriptional regulator [Source:HGNC Symbol
ENSGALG00000015425	-0.844037	4.95817	10.3786	0.00127485	0.0210498	ENSGALG00000015425	LPL	lipoprotein lipase [Source:HGNC Symbol
ENSGALG00000029182	2.17028	13.3803	10.3777	0.00127544	0.0210498	ENSGALG00000029182			AADN04001035.1	11904	18695			NA
ENSGALG00000032177	-1.51998	1.81312	10.3716	0.0012797	0.0210925	ENSGALG00000032177			1	93320999	93323566			NA
ENSGALG00000006017	0.881628	6.19285	10.3535	0.00129228	0.0212718	ENSGALG00000006017	DOCK11	dedicator of cytokinesis 11 [Source:HGNC Symbol
ENSGALG00000027526	-3.17411	12.0539	10.3504	0.00129447	0.0212801	ENSGALG00000027526	COL9A2	collagen type IX alpha 2 chain [Source:HGNC Symbol
ENSGALG00000034655	0.792916	7.38105	10.3359	0.00130464	0.0214051	ENSGALG00000034655			6	35375486	35423274			423976
ENSGALG00000040434	1.0964	3.41415	10.3348	0.00130548	0.0214051	ENSGALG00000040434			27	3486934	3491821			NA
ENSGALG00000029709	0.813377	6.2936	10.3134	0.00132069	0.0216264	ENSGALG00000029709	INPP4A	inositol polyphosphate-4-phosphatase type I A [Source:HGNC Symbol
ENSGALG00000033017	-1.59087	2.34271	10.296	0.00133317	0.0218022	ENSGALG00000033017	C2orf88	chromosome 2 open reading frame 88 [Source:HGNC Symbol
ENSGALG00000017126	-0.720098	6.46471	10.2702	0.00135193	0.0220803	ENSGALG00000017126	ZDHHC20	zinc finger DHHC-type containing 20 [Source:HGNC Symbol
ENSGALG00000039106	1.66063	0.872028	10.2501	0.00136679	0.0222941	ENSGALG00000039106			1	182348091	182432936			NA
ENSGALG00000021572	0.743331	4.5476	10.2417	0.00137297	0.022366	ENSGALG00000021572	SSH2	slingshot protein phosphatase 2 [Source:HGNC Symbol
ENSGALG00000003726	-0.855143	5.34445	10.2296	0.00138204	0.0224771	ENSGALG00000003726	EGFLAM	EGF like, fibronectin type III and laminin G domains [Source:HGNC Symbol
ENSGALG00000014668	1.07078	2.90545	10.2278	0.00138337	0.0224771	ENSGALG00000014668	MCTP1	multiple C2 and transmembrane domain containing 1 [Source:HGNC Symbol
ENSGALG00000014873	1.17614	9.90027	10.2241	0.00138618	0.0224797	ENSGALG00000014873	GJA1	gap junction protein alpha 1 [Source:HGNC Symbol
ENSGALG00000028770	1.40817	2.23614	10.2229	0.00138711	0.0224797	ENSGALG00000028770	INHBB	inhibin beta B subunit [Source:HGNC Symbol
ENSGALG00000014551	0.874924	5.19583	10.2197	0.0013895	0.0224895	ENSGALG00000014551	TTC38	tetratricopeptide repeat domain 38 [Source:HGNC Symbol
ENSGALG00000043799	-1.02235	4.23794	10.201	0.00140362	0.0226454	ENSGALG00000043799	DSCC1	DNA replication and sister chromatid cohesion 1 [Source:HGNC Symbol
ENSGALG00000027207	-2.09291	0.712965	10.2004	0.00140412	0.0226454	ENSGALG00000027207			3	54675180	54684330			421682
ENSGALG00000008855	-0.893873	8.28725	10.1998	0.00140454	0.0226454	ENSGALG00000008855	UGP2	UDP-glucose pyrophosphorylase 2 [Source:HGNC Symbol
ENSGALG00000031916	1.65619	2.67635	10.192	0.00141051	0.0227126	ENSGALG00000031916	ZP1	Gallus gallus zona pellucida glycoprotein 1 (sperm receptor) (ZP1), mRNA. [Source:RefSeq mRNA
ENSGALG00000023036	1.17073	2.77168	10.184	0.00141661	0.0227682	ENSGALG00000023036	FRMPD1	FERM and PDZ domain containing 1 [Source:HGNC Symbol
ENSGALG00000002335	1.22008	3.48377	10.1828	0.00141758	0.0227682	ENSGALG00000002335	DOCK3	dedicator of cytokinesis 3 [Source:HGNC Symbol
ENSGALG00000001111	1.3271	2.21329	10.1623	0.00143342	0.022962	ENSGALG00000001111	DNAH9	dynein axonemal heavy chain 9 [Source:HGNC Symbol
ENSGALG00000016755	-1.74725	1.60513	10.1609	0.0014345	0.022962	ENSGALG00000016755	KIAA1211L	KIAA1211 like [Source:HGNC Symbol
ENSGALG00000030602	0.722772	6.94908	10.1601	0.00143513	0.022962	ENSGALG00000030602	ADAM33	disintegrin and metalloproteinase domain-containing protein 33 precursor [Source:RefSeq peptide
ENSGALG00000013661	-0.74873	5.13048	10.1543	0.00143964	0.0230049	ENSGALG00000013661	MICU3	mitochondrial calcium uptake family member 3 [Source:HGNC Symbol
ENSGALG00000022980	-0.830931	7.15327	10.15	0.00144303	0.0230299	ENSGALG00000022980	CDKN1B	cyclin dependent kinase inhibitor 1B [Source:HGNC Symbol
ENSGALG00000016070	-0.694732	5.19517	10.1423	0.00144905	0.0230966	ENSGALG00000016070	WRB	tryptophan rich basic protein [Source:HGNC Symbol
ENSGALG00000025851	0.898496	4.3321	10.1351	0.00145469	0.0231572	ENSGALG00000025851			4	35514864	35517104			428740
ENSGALG00000009626	-2.22139	9.77142	10.104	0.00147945	0.0235007	ENSGALG00000009626	THBS1	thrombospondin-1 precursor [Source:RefSeq peptide
ENSGALG00000002816	0.67067	6.18984	10.1033	0.00148001	0.0235007	ENSGALG00000002816	STK10	Serine/threonine-protein kinase 10 [Source:UniProtKB/Swiss-Prot
ENSGALG00000006598	1.13264	3.49053	10.0875	0.00149281	0.0236741	ENSGALG00000006598	SORL1	sortilin-related receptor [Source:RefSeq peptide
ENSGALG00000001758	-0.779072	4.69223	10.0828	0.00149659	0.0237042	ENSGALG00000001758	QSOX2	quiescin sulfhydryl oxidase 2 [Source:HGNC Symbol
ENSGALG00000039080	0.811214	6.98039	10.079	0.0014997	0.0237077	ENSGALG00000039080			5	18956776	19014765			395666
ENSGALG00000005169	-0.679246	4.78886	10.0779	0.00150058	0.0237077	ENSGALG00000005169	FUT11	fucosyltransferase 11 [Source:HGNC Symbol
ENSGALG00000011469	0.71887	7.01419	10.0693	0.00150757	0.0237701	ENSGALG00000011469	IGFBP2	insulin like growth factor binding protein 2 [Source:HGNC Symbol
ENSGALG00000011831	0.833052	5.58639	10.0684	0.00150831	0.0237701	ENSGALG00000011831	ANKRD50	ankyrin repeat domain 50 [Source:HGNC Symbol
ENSGALG00000008141	-1.57654	3.36568	10.0587	0.00151628	0.0238658	ENSGALG00000008141	COL4A5	collagen type IV alpha 5 chain [Source:HGNC Symbol
ENSGALG00000008901	-1.63734	2.71169	10.046	0.00152682	0.0240016	ENSGALG00000008901	FP	prostaglandin F receptor [Source:HGNC Symbol
ENSGALG00000046550	-0.703772	5.44479	10.0418	0.00153027	0.0240259	ENSGALG00000046550			4	60573777	60614242			NA
ENSGALG00000031381	-0.652261	6.40491	10.0075	0.00155907	0.0244475	ENSGALG00000031381	VAMP4	vesicle associated membrane protein 4 [Source:HGNC Symbol
ENSGALG00000012055	1.01738	4.50571	9.99736	0.00156764	0.0245327	ENSGALG00000012055			7	28273612	28297845			NA
ENSGALG00000034085	1.32468	3.5295	9.99647	0.00156841	0.0245327	ENSGALG00000034085			20	1165640	1179488			NA
ENSGALG00000027980	-1.40144	1.24173	9.98663	0.00157681	0.0246055	ENSGALG00000027980	NANOS1	nanos C2HC-type zinc finger 1 [Source:HGNC Symbol
ENSGALG00000010461	1.22649	3.13812	9.98644	0.00157697	0.0246055	ENSGALG00000010461	EBF3	early B-cell factor 3 [Source:HGNC Symbol
ENSGALG00000009280	-1.38782	0.885562	9.97088	0.00159035	0.0247835	ENSGALG00000009280	NPY2R	neuropeptide Y receptor Y2 [Source:HGNC Symbol
ENSGALG00000016022	0.958321	3.68901	9.96556	0.00159496	0.0248245	ENSGALG00000016022	RUNX1	runt related transcription factor 1 [Source:HGNC Symbol
ENSGALG00000041611	0.769381	4.86075	9.95978	0.00159997	0.0248717	ENSGALG00000041611			23	203466	205360			NA
ENSGALG00000004960	1.10271	8.30522	9.93873	0.00161837	0.0251146	ENSGALG00000004960	FBN1	fibrillin 1 [Source:HGNC Symbol
ENSGALG00000007431	0.818998	4.91172	9.93735	0.00161959	0.0251146	ENSGALG00000007431	MAGI1	membrane associated guanylate kinase, WW and PDZ domain containing 1 [Source:HGNC Symbol
ENSGALG00000011278	-0.794694	6.43345	9.92511	0.00163039	0.025251	ENSGALG00000011278	KAT2B	lysine acetyltransferase 2B [Source:HGNC Symbol
ENSGALG00000015109	-0.675564	6.05316	9.90558	0.00164778	0.0254805	ENSGALG00000015109	TJP2	tight junction protein 2 [Source:HGNC Symbol
ENSGALG00000015544	-0.92276	4.08823	9.90393	0.00164926	0.0254805	ENSGALG00000015544	ALDOB	aldolase, fructose-bisphosphate B [Source:HGNC Symbol
ENSGALG00000011181	-1.23198	7.72473	9.89625	0.00165615	0.0255556	ENSGALG00000011181	FKBP14	FK506 binding protein 14 [Source:HGNC Symbol
ENSGALG00000041577	0.708235	6.74217	9.89118	0.00166073	0.0255948	ENSGALG00000041577	ITGA4	integrin subunit alpha 4 [Source:HGNC Symbol
ENSGALG00000021442	0.903368	3.62231	9.85922	0.00168983	0.0259887	ENSGALG00000021442	CARMIL2	capping protein regulator and myosin 1 linker 2 [Source:HGNC Symbol
ENSGALG00000007546	1.13462	3.02685	9.85857	0.00169042	0.0259887	ENSGALG00000007546			4	11397488	11418027			422308
ENSGALG00000020615	1.62569	1.05519	9.85582	0.00169295	0.0259958	ENSGALG00000020615	STK32C	serine/threonine kinase 32C [Source:HGNC Symbol
ENSGALG00000008341	-0.863737	7.42871	9.85125	0.00169716	0.0260287	ENSGALG00000008341	FURIN	furin, paired basic amino acid cleaving enzyme [Source:HGNC Symbol
ENSGALG00000010664	-2.54904	2.33419	9.83433	0.00171285	0.0262373	ENSGALG00000010664	KIF26B	kinesin family member 26B [Source:HGNC Symbol
ENSGALG00000046192	1.0987	3.52745	9.82289	0.00172354	0.026362	ENSGALG00000046192			Z	8370367	8373052			NA
ENSGALG00000043240	1.41772	2.95317	9.82113	0.00172518	0.026362	ENSGALG00000043240	ARPP21	cAMP regulated phosphoprotein 21 [Source:HGNC Symbol
ENSGALG00000033420	-2.89255	10.0231	9.81004	0.00173561	0.0264892	ENSGALG00000033420			AADN04000745.1	21	5551			NA
ENSGALG00000027835	0.806331	6.01051	9.80251	0.00174274	0.0265657	ENSGALG00000027835	PCBD1	Pterin-4-alpha-carbinolamine dehydratase [Source:UniProtKB/Swiss-Prot
ENSGALG00000034163	-1.0637	8.32408	9.79559	0.00174931	0.0266335	ENSGALG00000034163	CRTAP	cartilage associated protein [Source:HGNC Symbol
ENSGALG00000044763	1.32819	1.29531	9.79206	0.00175267	0.0266524	ENSGALG00000044763	GPR82	G protein-coupled receptor 82 [Source:HGNC Symbol
ENSGALG00000035559	1.44252	1.08712	9.765	0.00177866	0.027015	ENSGALG00000035559	MAPK8IP2	mitogen-activated protein kinase 8 interacting protein 2 [Source:HGNC Symbol
ENSGALG00000008434	1.5322	0.643937	9.75786	0.00178558	0.0270575	ENSGALG00000008434	SORCS3	sortilin related VPS10 domain containing receptor 3 [Source:HGNC Symbol
ENSGALG00000031843	0.727062	5.56051	9.75767	0.00178576	0.0270575	ENSGALG00000031843	ARHGAP18	Rho GTPase activating protein 18 [Source:HGNC Symbol
ENSGALG00000008306	1.06574	5.4479	9.75494	0.00178842	0.0270651	ENSGALG00000008306	FGL2	fibrinogen like 2 [Source:HGNC Symbol
ENSGALG00000009901	0.777489	4.50375	9.73802	0.00180496	0.0272826	ENSGALG00000009901	DYRK2	dual specificity tyrosine phosphorylation regulated kinase 2 [Source:HGNC Symbol
ENSGALG00000044491	-1.6219	0.482789	9.71533	0.00182738	0.0275883	ENSGALG00000044491			Z	65265207	65275908			NA
ENSGALG00000003137	-1.53933	3.06056	9.70759	0.00183509	0.0276716	ENSGALG00000003137			15	4781351	4792186			771797
ENSGALG00000002326	-0.820763	6.23657	9.70112	0.00184156	0.027733	ENSGALG00000002326			Z	8885737	8943793			431656
ENSGALG00000015864	0.649807	6.92853	9.69911	0.00184357	0.027733	ENSGALG00000015864	IBTK	inhibitor of Bruton tyrosine kinase [Source:HGNC Symbol
ENSGALG00000005610	1.06738	2.87689	9.66726	0.00187581	0.0281841	ENSGALG00000005610	SLC44A3	solute carrier family 44 member 3 [Source:HGNC Symbol
ENSGALG00000011434	0.955419	3.99734	9.6608	0.00188242	0.0282497	ENSGALG00000011434	SLC11A1	solute carrier family 11 member 1 [Source:HGNC Symbol
ENSGALG00000011875	-1.13022	2.42646	9.6535	0.00188991	0.0283213	ENSGALG00000011875	TRPC3	transient receptor potential cation channel subfamily C member 3 [Source:HGNC Symbol
ENSGALG00000046222	1.11441	4.97597	9.65177	0.00189169	0.0283213	ENSGALG00000046222			AADN04004934.1	21	3134			NA
ENSGALG00000032097	1.57355	2.30888	9.63221	0.00191194	0.0285713	ENSGALG00000032097	TBX20	T-box transcription factor TBX20 [Source:UniProtKB/Swiss-Prot
ENSGALG00000043596	0.671816	5.56747	9.63126	0.00191293	0.0285713	ENSGALG00000043596	SNED1	sushi, nidogen and EGF like domains 1 [Source:HGNC Symbol
ENSGALG00000011623	-0.831788	6.61516	9.62715	0.00191722	0.0286013	ENSGALG00000011623	ADAMTS3	ADAM metallopeptidase with thrombospondin type 1 motif 3 [Source:HGNC Symbol
ENSGALG00000004504	-1.50776	2.33371	9.60184	0.00194382	0.0289638	ENSGALG00000004504	RADIL	Rap associating with DIL domain [Source:HGNC Symbol
ENSGALG00000017119	0.674231	6.89631	9.56909	0.00197881	0.0294503	ENSGALG00000017119	TNFRSF19	TNF receptor superfamily member 19 [Source:HGNC Symbol
ENSGALG00000014675	1.37661	1.24292	9.55654	0.00199238	0.0296173	ENSGALG00000014675	RHOBTB3	Rho related BTB domain containing 3 [Source:HGNC Symbol
ENSGALG00000015166	-1.41768	4.36881	9.5519	0.00199743	0.0296572	ENSGALG00000015166	GCNT1	glucosaminyl (N-acetyl) transferase 1, core 2 [Source:HGNC Symbol
ENSGALG00000011473	-0.779192	4.37268	9.54528	0.00200464	0.0297292	ENSGALG00000011473	RPS6KA2	ribosomal protein S6 kinase A2 [Source:HGNC Symbol
ENSGALG00000016044	-0.973904	3.71652	9.52919	0.0020223	0.0299557	ENSGALG00000016044	SIM2	single-minded family bHLH transcription factor 2 [Source:HGNC Symbol
ENSGALG00000007792	-0.68537	5.71397	9.52694	0.00202477	0.0299571	ENSGALG00000007792	PFDN4	prefoldin subunit 4 [Source:HGNC Symbol
ENSGALG00000029565	-0.913463	3.91117	9.51051	0.00204298	0.030191	ENSGALG00000029565			10	12227452	12235024			NA
ENSGALG00000037402	-1.13997	9.76199	9.49251	0.00206312	0.0304528	ENSGALG00000037402	CTGF	connective tissue growth factor [Source:HGNC Symbol
ENSGALG00000015193	-1.13981	9.01924	9.48365	0.00207311	0.0305643	ENSGALG00000015193	CCDC80	coiled-coil domain containing 80 [Source:HGNC Symbol
ENSGALG00000008445	1.1799	2.66455	9.46964	0.002089	0.0307627	ENSGALG00000008445	SLC24A3	solute carrier family 24 member 3 [Source:HGNC Symbol
ENSGALG00000015122	1.46458	2.58918	9.45068	0.00211071	0.031046	ENSGALG00000015122	TAF4B	TATA-box binding protein associated factor 4b [Source:HGNC Symbol
ENSGALG00000006901	0.782815	4.08181	9.44198	0.00212075	0.0311572	ENSGALG00000006901	AATK	apoptosis associated tyrosine kinase [Source:HGNC Symbol
ENSGALG00000007381	0.629568	6.53273	9.42934	0.00213541	0.0313359	ENSGALG00000007381	SERPING1	serpin family G member 1 [Source:HGNC Symbol
ENSGALG00000041044	-1.34529	2.92651	9.42468	0.00214085	0.0313791	ENSGALG00000041044			17	9374636	9380017			NA
ENSGALG00000023872	-0.867296	8.16349	9.41537	0.00215174	0.0315021	ENSGALG00000023872	FAM129B	family with sequence similarity 129 member B [Source:HGNC Symbol
ENSGALG00000044503	1.52725	0.964052	9.41221	0.00215545	0.0315197	ENSGALG00000044503			15	8005477	8006453			NA
ENSGALG00000007623	1.27587	1.8761	9.40337	0.00216587	0.0316353	ENSGALG00000007623	CACNA1G	calcium voltage-gated channel subunit alpha1 G [Source:HGNC Symbol
ENSGALG00000002911	-0.658635	6.65548	9.39496	0.00217583	0.0317439	ENSGALG00000002911	MOXD1	monooxygenase DBH like 1 [Source:HGNC Symbol
ENSGALG00000016954	-0.815718	4.8085	9.39152	0.00217992	0.0317667	ENSGALG00000016954	RGCC	regulator of cell cycle [Source:HGNC Symbol
ENSGALG00000025898	0.749107	4.37739	9.33617	0.00224675	0.0327026	ENSGALG00000025898	SMAD6	mothers against decapentaplegic homolog 6 [Source:RefSeq peptide
ENSGALG00000010166	0.798485	5.75697	9.33015	0.00225414	0.0327724	ENSGALG00000010166	VLDLR	Very low-density lipoprotein receptor [Source:UniProtKB/Swiss-Prot
ENSGALG00000045875	-2.74071	7.0253	9.32465	0.00226092	0.032833	ENSGALG00000045875	PSCA	prostate stem cell antigen [Source:HGNC Symbol
ENSGALG00000041826	-0.794699	7.7996	9.32019	0.00226642	0.0328592	ENSGALG00000041826	S100A6	Protein S100-A6 [Source:UniProtKB/Swiss-Prot
ENSGALG00000035498	0.76763	5.88532	9.31895	0.00226795	0.0328592	ENSGALG00000035498	INPP5D	inositol polyphosphate-5-phosphatase D [Source:HGNC Symbol
ENSGALG00000008081	-0.634344	6.08299	9.30706	0.00228272	0.0330351	ENSGALG00000008081	PIK3CG	phosphatidylinositol-4,5-bisphosphate 3-kinase catalytic subunit gamma [Source:HGNC Symbol
ENSGALG00000012608	0.760736	5.6436	9.30487	0.00228546	0.0330367	ENSGALG00000012608	DAPK1	death-associated protein kinase 1 isoform 1 [Source:RefSeq peptide
ENSGALG00000041236	1.59548	2.1365	9.29189	0.00230171	0.0332334	ENSGALG00000041236			1	50786846	50795719			NA
ENSGALG00000006439	0.679639	6.77007	9.28612	0.00230897	0.0332669	ENSGALG00000006439	ARHGEF6	Rho guanine nucleotide exchange factor 6 [Source:UniProtKB/Swiss-Prot
ENSGALG00000036742	-0.698836	4.4776	9.28584	0.00230932	0.0332669	ENSGALG00000036742			19	2515845	2605834			417483
ENSGALG00000011468	1.13183	2.52786	9.25762	0.00234517	0.0337386	ENSGALG00000011468	IGFBP5	insulin like growth factor binding protein 5 [Source:HGNC Symbol
ENSGALG00000040504	0.77768	6.95177	9.25586	0.00234743	0.0337386	ENSGALG00000040504	GGT5	gamma-glutamyltransferase 5 [Source:HGNC Symbol
ENSGALG00000031450	1.13977	2.48856	9.25136	0.00235321	0.0337831	ENSGALG00000031450	MYO7A	myosin VIIA [Source:HGNC Symbol
ENSGALG00000030470	1.50091	0.879075	9.24852	0.00235686	0.0337913	ENSGALG00000030470	SNORD30	Small nucleolar RNA SNORD30 [Source:RFAM
ENSGALG00000022871	-1.98449	3.46436	9.24673	0.00235916	0.0337913	ENSGALG00000022871			1	87491686	87496064			NA
ENSGALG00000001117	0.669632	5.48889	9.23817	0.00237022	0.0339112	ENSGALG00000001117	PFKFB2	6-phosphofructo-2-kinase/fructose-2,6-biphosphatase 2 [Source:HGNC Symbol
ENSGALG00000008681	-1.08933	3.34323	9.22926	0.00238178	0.0340378	ENSGALG00000008681			17	2234852	2252988			NA
ENSGALG00000037506	0.876206	4.92747	9.22143	0.00239199	0.0341449	ENSGALG00000037506	SIPA1L2	signal induced proliferation associated 1 like 2 [Source:HGNC Symbol
ENSGALG00000036616	-1.42851	0.785964	9.20688	0.00241108	0.0343783	ENSGALG00000036616	NUAK2	NUAK family kinase 2 [Source:HGNC Symbol
ENSGALG00000000584	1.08488	3.93175	9.1974	0.00242359	0.0344792	ENSGALG00000000584			26	375289	387140			NA
ENSGALG00000045052	-1.60322	1.02125	9.19737	0.00242364	0.0344792	ENSGALG00000045052	MAB21L1	Protein mab-21-like 1 [Source:UniProtKB/Swiss-Prot
ENSGALG00000009730	-1.18713	5.66054	9.18783	0.0024363	0.034588	ENSGALG00000009730	SLC38A4	solute carrier family 38 member 4 [Source:HGNC Symbol
ENSGALG00000035804	-0.655153	6.74787	9.18747	0.00243678	0.034588	ENSGALG00000035804	SQSTM1	sequestosome 1 [Source:HGNC Symbol
ENSGALG00000031018	1.22997	2.00534	9.18411	0.00244125	0.0346123	ENSGALG00000031018	RNF165	ring finger protein 165 [Source:HGNC Symbol
ENSGALG00000031502	-1.29468	3.00279	9.16625	0.00246519	0.0349124	ENSGALG00000031502			1	132800471	132982840			NA
ENSGALG00000008638	1.20264	2.42777	9.15383	0.00248198	0.0351107	ENSGALG00000008638			2	19525053	19554688			420515
ENSGALG00000043381	-1.29878	1.33547	9.13572	0.00250667	0.0354201	ENSGALG00000043381			2	44146929	44151846			420716
ENSGALG00000009692	0.678624	5.18256	9.1309	0.00251327	0.0354735	ENSGALG00000009692	SH3RF1	SH3 domain containing ring finger 1 [Source:HGNC Symbol
ENSGALG00000007178	-0.674679	7.26363	9.11177	0.0025397	0.0358064	ENSGALG00000007178			5	16777263	16794363			423122
ENSGALG00000006367	-0.721345	5.23041	9.10701	0.00254632	0.0358595	ENSGALG00000006367	PCBD2	Gallus gallus pterin-4 alpha-carbinolamine dehydratase/dimerization cofactor of hepatocyte nuclear factor 1 alpha (TCF1) 2 (PCBD2), mRNA. [Source:RefSeq mRNA
ENSGALG00000015970	-3.1974	12.933	9.09776	0.00255922	0.0360009	ENSGALG00000015970	COL9A1	collagen type IX alpha 1 chain [Source:HGNC Symbol
ENSGALG00000004814	0.70106	5.11346	9.08413	0.00257837	0.0362297	ENSGALG00000004814	RHPN2	rhophilin Rho GTPase binding protein 2 [Source:HGNC Symbol
ENSGALG00000008881	-0.685905	6.49709	9.07402	0.00259267	0.0363899	ENSGALG00000008881			17	1861276	1913128			395110
ENSGALG00000003904	-1.20992	2.49956	9.06467	0.00260596	0.0365357	ENSGALG00000003904	MLPH	melanophilin [Source:HGNC Symbol
ENSGALG00000012023	0.673902	5.39243	9.05525	0.00261941	0.0366834	ENSGALG00000012023	DACT1	dishevelled binding antagonist of beta catenin 1 [Source:HGNC Symbol
ENSGALG00000010158	-0.652523	6.48633	9.05047	0.00262627	0.0367385	ENSGALG00000010158	KANK1	KN motif and ankyrin repeat domains 1 [Source:HGNC Symbol
ENSGALG00000005979	-0.63266	5.99488	9.0378	0.00264453	0.0369448	ENSGALG00000005979	OXSR1	oxidative stress responsive 1 [Source:HGNC Symbol
ENSGALG00000036458	0.754102	4.26134	9.03618	0.00264689	0.0369448	ENSGALG00000036458			1	15324254	15327462			NA
ENSGALG00000014673	-0.856126	3.55741	9.03407	0.00264994	0.0369464	ENSGALG00000014673	RFESD	Rieske Fe-S domain containing [Source:HGNC Symbol
ENSGALG00000043254	2.20578	5.48982	9.01874	0.00267226	0.0372163	ENSGALG00000043254			19	429267	440219			NA
ENSGALG00000012821	-0.770724	5.50862	9.01307	0.00268055	0.0372905	ENSGALG00000012821		Tubulin beta-2 chain [Source:UniProtKB/Swiss-Prot
ENSGALG00000026525	0.770165	5.41241	9.00199	0.00269686	0.037476	ENSGALG00000026525	EBP	CCAAT/enhancer binding protein alpha [Source:HGNC Symbol
ENSGALG00000008437	-0.606328	6.34745	8.99438	0.00270811	0.0375907	ENSGALG00000008437	NET1	neuroepithelial cell transforming 1 [Source:HGNC Symbol
ENSGALG00000000251	0.783551	5.26573	8.9875	0.00271833	0.037691	ENSGALG00000000251	CD79B	CD79b molecule [Source:HGNC Symbol
ENSGALG00000005644	0.686812	5.63151	8.9845	0.00272279	0.0377112	ENSGALG00000005644	MYO1G	myosin IG [Source:HGNC Symbol
ENSGALG00000016567	0.654982	5.74772	8.97901	0.00273098	0.0377426	ENSGALG00000016567	EPHX2	epoxide hydrolase 2 [Source:RefSeq peptide
ENSGALG00000005478	-0.650774	6.81947	8.97896	0.00273106	0.0377426	ENSGALG00000005478	SNX7	sorting nexin 7 [Source:HGNC Symbol
ENSGALG00000005253	1.63689	4.18496	8.96349	0.00275428	0.0380218	ENSGALG00000005253	C1QTNF8	C1q and TNF related 8 [Source:HGNC Symbol
ENSGALG00000030526	1.29754	2.41718	8.9568	0.00276439	0.0381008	ENSGALG00000030526			1	133908617	133921948			418716
ENSGALG00000013846	1.27596	3.19119	8.95569	0.00276606	0.0381008	ENSGALG00000013846	ARFGEF3	ARFGEF family member 3 [Source:HGNC Symbol
ENSGALG00000002129	-0.658026	5.75884	8.9533	0.00276969	0.038109	ENSGALG00000002129	WDR47	WD repeat domain 47 [Source:HGNC Symbol
ENSGALG00000015409	0.680079	6.98509	8.95035	0.00277417	0.0381289	ENSGALG00000015409	PROS1	protein S (alpha) [Source:HGNC Symbol
ENSGALG00000044468	-1.52662	2.61234	8.94602	0.00278074	0.0381775	ENSGALG00000044468			AADN04016294.1	2093	5050			NA
ENSGALG00000008976	-1.44244	2.06905	8.93311	0.00280046	0.0383928	ENSGALG00000008976	ADAM22	ADAM metallopeptidase domain 22 [Source:HGNC Symbol
ENSGALG00000002123	-1.61297	3.10312	8.93177	0.00280253	0.0383928	ENSGALG00000002123	OSCP1	organic solute carrier partner 1 [Source:HGNC Symbol
ENSGALG00000011635	1.00182	2.99918	8.92248	0.00281682	0.0385466	ENSGALG00000011635	TFCP2L1	transcription factor CP2 like 1 [Source:HGNC Symbol
ENSGALG00000006080	-0.81885	7.70856	8.89732	0.0028559	0.0390389	ENSGALG00000006080	GPC4	glypican 4 [Source:HGNC Symbol
ENSGALG00000037695	-1.50818	0.795967	8.88202	0.00287993	0.0393246	ENSGALG00000037695	OSR2	odd-skipped related transciption factor 2 [Source:HGNC Symbol
ENSGALG00000028304	1.15811	5.96253	8.87813	0.00288606	0.0393657	ENSGALG00000028304			2	19570298	19596231			771888
ENSGALG00000015474	0.885601	4.88864	8.86814	0.0029019	0.0395388	ENSGALG00000015474			1	92260427	92282945			768950
ENSGALG00000014931	-0.799976	4.60691	8.86265	0.00291065	0.0395747	ENSGALG00000014931	RAB28	RAB28, member RAS oncogene family [Source:HGNC Symbol
ENSGALG00000013311	1.30732	1.38468	8.86203	0.00291163	0.0395747	ENSGALG00000013311	ANO3	anoctamin-3 isoform 1 [Source:RefSeq peptide
ENSGALG00000041140	0.619885	7.17277	8.86056	0.00291398	0.0395747	ENSGALG00000041140	HTRA1	HtrA serine peptidase 1 [Source:HGNC Symbol
ENSGALG00000005553	1.41886	1.16404	8.8514	0.00292864	0.039731	ENSGALG00000005553	NLGN3	neuroligin 3 [Source:HGNC Symbol
ENSGALG00000034048	0.838258	3.77201	8.80906	0.00299738	0.0405899	ENSGALG00000034048	BCL11A	B-cell CLL/lymphoma 11A [Source:HGNC Symbol
ENSGALG00000016281	-0.83463	4.72434	8.80843	0.00299841	0.0405899	ENSGALG00000016281	DMD	dystrophin [Source:HGNC Symbol
ENSGALG00000026557	-1.03429	3.38055	8.80601	0.00300239	0.0406001	ENSGALG00000026557	PGF	placental growth factor [Source:HGNC Symbol
ENSGALG00000011176	-0.843904	4.43684	8.79863	0.00301458	0.0407211	ENSGALG00000011176	SCRN1	secernin 1 [Source:HGNC Symbol
ENSGALG00000015721	0.989027	7.33257	8.79111	0.00302702	0.0408453	ENSGALG00000015721	SVEP1	sushi, von Willebrand factor type A, EGF and pentraxin domain containing 1 [Source:HGNC Symbol
ENSGALG00000008999	0.737331	4.46233	8.78894	0.00303062	0.04085	ENSGALG00000008999	AFAP1L2	actin filament associated protein 1 like 2 [Source:HGNC Symbol
ENSGALG00000008287	-0.695794	4.89387	8.78579	0.00303585	0.0408768	ENSGALG00000008287	PSMD10	proteasome 26S subunit, non-ATPase 10 [Source:HGNC Symbol
ENSGALG00000009759	1.19763	1.98066	8.78134	0.00304327	0.0409328	ENSGALG00000009759	SLC16A7	solute carrier family 16 member 7 [Source:HGNC Symbol
ENSGALG00000003594	1.38867	6.71313	8.76523	0.00307028	0.041252	ENSGALG00000003594	ANK1	ankyrin 1 [Source:HGNC Symbol
ENSGALG00000008266	-1.48135	2.67326	8.74987	0.00309624	0.0415563	ENSGALG00000008266	COL4A6	collagen type IV alpha 6 chain [Source:HGNC Symbol
ENSGALG00000013247	1.45706	1.63475	8.74466	0.0031051	0.0416308	ENSGALG00000013247	CCDC83	coiled-coil domain containing 83 [Source:HGNC Symbol
ENSGALG00000041898	0.645955	6.11906	8.73271	0.00312552	0.0418418	ENSGALG00000041898	FAM43A	family with sequence similarity 43 member A [Source:HGNC Symbol
ENSGALG00000043690	-1.32345	8.33486	8.73156	0.00312749	0.0418418	ENSGALG00000043690	C2orf40	chromosome 2 open reading frame 40 [Source:HGNC Symbol
ENSGALG00000010223	1.32693	0.980101	8.71457	0.00315678	0.0421887	ENSGALG00000010223	GLIPR1	GLI pathogenesis related 1 [Source:HGNC Symbol
ENSGALG00000029301	-0.890798	3.95297	8.70736	0.00316928	0.0422914	ENSGALG00000029301	BMP2	bone morphogenetic protein 2 [Source:HGNC Symbol
ENSGALG00000013356	0.864625	4.43252	8.70627	0.00317118	0.0422914	ENSGALG00000013356	IKBKE	inhibitor of nuclear factor kappa B kinase subunit epsilon [Source:HGNC Symbol
ENSGALG00000013956	1.45274	4.48124	8.69988	0.00318231	0.0423612	ENSGALG00000013956	MYB	transcriptional activator Myb [Source:RefSeq peptide
ENSGALG00000042383	1.42421	0.641527	8.6994	0.00318316	0.0423612	ENSGALG00000042383			4	30171343	30189122			NA
ENSGALG00000010927	0.933452	8.12282	8.68906	0.00320125	0.042557	ENSGALG00000010927		Ovocleidin-116 [Source:UniProtKB/Swiss-Prot
ENSGALG00000008460	-0.912294	6.10238	8.68381	0.00321049	0.042632	ENSGALG00000008460	ZFYVE19	zinc finger FYVE-type containing 19 [Source:HGNC Symbol
ENSGALG00000001837	-0.811688	5.97789	8.682	0.00321367	0.042632	ENSGALG00000001837	ORAI2	ORAI calcium release-activated calcium modulator 2 [Source:HGNC Symbol
ENSGALG00000008883	-0.669048	5.61849	8.67513	0.00322582	0.042748	ENSGALG00000008883	TCF7L2	transcription factor 7 like 2 [Source:HGNC Symbol
ENSGALG00000008408	0.900819	3.77801	8.66884	0.00323698	0.0428508	ENSGALG00000008408	GAB3	GRB2 associated binding protein 3 [Source:HGNC Symbol
ENSGALG00000043373	0.734999	6.63608	8.66052	0.00325178	0.0430015	ENSGALG00000043373	ARVCF	armadillo repeat gene deleted in velocardiofacial syndrome [Source:HGNC Symbol
ENSGALG00000014804	-1.78408	1.28477	8.65444	0.00326266	0.0431	ENSGALG00000014804	THBS4	thrombospondin 4 [Source:HGNC Symbol
ENSGALG00000008734	1.15555	2.06627	8.64877	0.00327283	0.043189	ENSGALG00000008734	PCSK2	proprotein convertase subtilisin/kexin type 2 [Source:HGNC Symbol
ENSGALG00000038943	0.862923	5.0671	8.64489	0.0032798	0.0432172	ENSGALG00000038943	RASSF5		26	2496281	2506102			419844
ENSGALG00000000367	1.52183	0.161769	8.64291	0.00328337	0.0432172	ENSGALG00000000367	ASIC2	acid sensing ion channel subunit 2 [Source:HGNC Symbol
ENSGALG00000016639	0.926555	5.55536	8.64185	0.00328528	0.0432172	ENSGALG00000016639			3	106684652	106726136			NA
ENSGALG00000039156	0.944058	3.76251	8.62822	0.00330995	0.0434857	ENSGALG00000039156			KQ759480.1	69962	81613			101747651
ENSGALG00000009977	0.694741	4.72306	8.62676	0.0033126	0.0434857	ENSGALG00000009977	SMAD1	SMAD family member 1 [Source:HGNC Symbol
ENSGALG00000043047	-1.16709	4.27797	8.61647	0.00333137	0.0436864	ENSGALG00000043047	SOBP	Sine oculis-binding protein homolog [Source:UniProtKB/Swiss-Prot
ENSGALG00000006681	1.45043	0.838742	8.60561	0.00335129	0.0439019	ENSGALG00000006681	BRSK2	BR serine/threonine kinase 2 [Source:HGNC Symbol
ENSGALG00000019961	-0.707421	4.89079	8.5946	0.00337161	0.044109	ENSGALG00000019961	SLC18B1	solute carrier family 18 member B1 [Source:HGNC Symbol
ENSGALG00000016478	-3.30152	11.5464	8.58942	0.00338121	0.044109	ENSGALG00000016478	MATN3	matrilin 3 [Source:HGNC Symbol
ENSGALG00000027036	-1.05412	3.07083	8.58771	0.0033844	0.044109	ENSGALG00000027036	PKIB	cAMP-dependent protein kinase inhibitor beta [Source:HGNC Symbol
ENSGALG00000010770	-1.3598	10.4033	8.58641	0.00338682	0.044109	ENSGALG00000010770	SCIN	Adseverin [Source:UniProtKB/Swiss-Prot
ENSGALG00000006344	0.604877	6.11883	8.58519	0.00338909	0.044109	ENSGALG00000006344		Glutathione S-transferase theta-1 [Source:UniProtKB/Swiss-Prot
ENSGALG00000016173	0.850228	4.2839	8.58478	0.00338984	0.044109	ENSGALG00000016173	UBASH3A	ubiquitin associated and SH3 domain containing A [Source:HGNC Symbol
ENSGALG00000002637	0.668278	5.91147	8.58381	0.00339165	0.044109	ENSGALG00000002637	RBP7	retinol binding protein 7 [Source:HGNC Symbol
ENSGALG00000031970	0.961554	2.87219	8.58075	0.00339735	0.0441375	ENSGALG00000031970			AADN04021259.1	21	2396			NA
ENSGALG00000010402	-1.48765	5.27571	8.57851	0.00340154	0.0441463	ENSGALG00000010402	HPGDS	Hematopoietic prostaglandin D synthase [Source:UniProtKB/Swiss-Prot
ENSGALG00000039269	1.07145	5.62768	8.57152	0.00341462	0.0442703	ENSGALG00000039269			18	9594760	9619312			NA
ENSGALG00000027834	-0.621624	6.65055	8.55776	0.00344053	0.0445536	ENSGALG00000027834	ERGIC3	ERGIC and golgi 3 [Source:HGNC Symbol
ENSGALG00000035599	-1.03417	4.24016	8.55616	0.00344355	0.0445536	ENSGALG00000035599			3	68172467	68176409			100859742
ENSGALG00000043390	1.27387	2.68351	8.5433	0.00346797	0.0448234	ENSGALG00000043390			2	103416843	103491928			NA
ENSGALG00000031786	1.45046	3.44429	8.52661	0.00349991	0.0451898	ENSGALG00000031786	BLVRA	biliverdin reductase A [Source:HGNC Symbol
ENSGALG00000010412	-0.723273	4.85607	8.52421	0.00350453	0.045203	ENSGALG00000010412	WWTR1	WW domain containing transcription regulator 1 [Source:HGNC Symbol
ENSGALG00000015077	-0.826202	6.53372	8.50088	0.00354974	0.0456776	ENSGALG00000015077	ARHGAP31	Rho GTPase activating protein 31 [Source:HGNC Symbol
ENSGALG00000030179	0.954777	4.72983	8.50063	0.00355023	0.0456776	ENSGALG00000030179	VSIR	V-set immunoregulatory receptor [Source:HGNC Symbol
ENSGALG00000002427	-1.34808	4.25689	8.49961	0.00355222	0.0456776	ENSGALG00000002427	SMIM5	small integral membrane protein 5 [Source:HGNC Symbol
ENSGALG00000003836	1.35066	0.971788	8.48323	0.00358435	0.0459631	ENSGALG00000003836			7	4658310	4663695			107049003
ENSGALG00000041676	-1.13439	2.31745	8.48265	0.0035855	0.0459631	ENSGALG00000041676			AADN04000849.1	42122	45809			107049486
ENSGALG00000014999	1.79255	2.04335	8.48177	0.00358723	0.0459631	ENSGALG00000014999			Z	25332235	25392547			NA
ENSGALG00000001637	-0.561285	6.02378	8.48085	0.00358904	0.0459631	ENSGALG00000001637	PSMD5	proteasome 26S subunit, non-ATPase 5 [Source:HGNC Symbol
ENSGALG00000017200	-0.588787	6.07098	8.47011	0.0036103	0.0461883	ENSGALG00000017200	MTMR2	myotubularin related protein 2 [Source:HGNC Symbol
ENSGALG00000041456	-1.28507	2.18829	8.46764	0.00361521	0.0462042	ENSGALG00000041456	SLC35G1	solute carrier family 35 member G1 [Source:HGNC Symbol
ENSGALG00000041808	-0.846232	5.37301	8.45263	0.00364517	0.0465397	ENSGALG00000041808	ANO1	anoctamin 1 [Source:HGNC Symbol
ENSGALG00000001256	0.712223	5.51494	8.44866	0.00365313	0.0465941	ENSGALG00000001256	NLRC5	NLR family CARD domain containing 5 [Source:HGNC Symbol
ENSGALG00000013211	0.758694	4.27238	8.44666	0.00365715	0.0465981	ENSGALG00000013211	Sial-T2	ST8 alpha-N-acetyl-neuraminide alpha-2,8-sialyltransferase 1 [Source:HGNC Symbol
ENSGALG00000015398	1.09304	2.47548	8.44467	0.00366116	0.0466019	ENSGALG00000015398			1	88756399	88767807			418426
ENSGALG00000029197	-1.12274	2.46877	8.4312	0.00368837	0.0469009	ENSGALG00000029197	KIRREL3	kin of IRRE like 3 (Drosophila) [Source:HGNC Symbol
ENSGALG00000015681	0.799944	4.73815	8.42473	0.00370152	0.0469799	ENSGALG00000015681	NRIP1	nuclear receptor interacting protein 1 [Source:HGNC Symbol
ENSGALG00000029811	-0.947022	4.87755	8.42446	0.00370206	0.0469799	ENSGALG00000029811	BMPER	BMP binding endothelial regulator [Source:HGNC Symbol
ENSGALG00000013229	-0.665391	5.38159	8.41984	0.00371148	0.0470519	ENSGALG00000013229	CMAS	cytidine monophosphate N-acetylneuraminic acid synthetase [Source:HGNC Symbol
ENSGALG00000013579	0.910544	8.21154	8.40834	0.00373504	0.047303	ENSGALG00000013579	FAT1	FAT atypical cadherin 1 [Source:HGNC Symbol
ENSGALG00000036518	-0.785862	4.53645	8.40332	0.00374536	0.047386	ENSGALG00000036518			KQ759582.1	1818	17045			NA
ENSGALG00000004276	-0.783955	4.39671	8.39973	0.00375276	0.0474133	ENSGALG00000004276	CHST12	carbohydrate sulfotransferase 12 [Source:HGNC Symbol
ENSGALG00000033683	0.794089	8.25777	8.39862	0.00375506	0.0474133	ENSGALG00000033683	PHOSPHO1	phosphoethanolamine/phosphocholine phosphatase [Source:HGNC Symbol
ENSGALG00000009492	-0.599273	5.47451	8.39257	0.00376757	0.0475196	ENSGALG00000009492	DNAJB9	DnaJ heat shock protein family (Hsp40) member B9 [Source:HGNC Symbol
ENSGALG00000043551	1.7399	1.51387	8.3909	0.00377104	0.0475196	ENSGALG00000043551			AADN04015435.1	575	4851			NA
ENSGALG00000036492	0.789224	4.61518	8.38163	0.00379033	0.0476974	ENSGALG00000036492	DAGLA	diacylglycerol lipase alpha [Source:HGNC Symbol
ENSGALG00000031211	-0.741241	4.57431	8.38048	0.00379273	0.0476974	ENSGALG00000031211	Lbx3	Gallus gallus ladybird-like homeobox 3 (LBX3), mRNA. [Source:RefSeq mRNA
ENSGALG00000028821	-0.60284	5.75357	8.37742	0.00379911	0.0477299	ENSGALG00000028821	GLIPR2	GLI pathogenesis related 2 [Source:HGNC Symbol
ENSGALG00000003283	-3.17536	11.431	8.36496	0.00382524	0.0479839	ENSGALG00000003283	COMP	cartilage oligomeric matrix protein [Source:HGNC Symbol
ENSGALG00000043351	-0.942843	4.5377	8.36415	0.00382696	0.0479839	ENSGALG00000043351			AADN04007854.1	3003	8652			NA
ENSGALG00000005057	0.73185	6.33468	8.35984	0.00383604	0.0480499	ENSGALG00000005057	ADK	adenosine kinase [Source:HGNC Symbol
ENSGALG00000029610	0.813204	4.27826	8.35537	0.0038455	0.0481204	ENSGALG00000029610	RGS9	regulator of G protein signaling 9 [Source:HGNC Symbol
ENSGALG00000009693	0.933811	2.80523	8.35296	0.00385059	0.0481362	ENSGALG00000009693	CPXM2	carboxypeptidase X, M14 family member 2 [Source:HGNC Symbol
ENSGALG00000033898	0.61783	6.1909	8.34151	0.00387495	0.0483926	ENSGALG00000033898			AADN04005097.1	21	8444			101749378
ENSGALG00000027587	1.23801	2.25631	8.32066	0.00391967	0.0488522	ENSGALG00000027587	LRG1	leucine rich alpha-2-glycoprotein 1 [Source:HGNC Symbol
ENSGALG00000001347	-1.35876	1.51281	8.31941	0.00392237	0.0488522	ENSGALG00000001347	LHX6	LIM homeobox 6 [Source:HGNC Symbol
ENSGALG00000039651	1.39857	0.984865	8.31893	0.00392341	0.0488522	ENSGALG00000039651			AADN04017911.1	1824	3882			NA
ENSGALG00000006547	-1.071	2.91116	8.30927	0.00394431	0.0490614	ENSGALG00000006547	PROCR	protein C receptor [Source:HGNC Symbol
ENSGALG00000005204	0.797371	5.68506	8.30757	0.00394801	0.0490614	ENSGALG00000005204			15	8146019	8151711			769847
ENSGALG00000037556	1.02014	3.37632	8.30396	0.00395588	0.0491106	ENSGALG00000037556	SLC1A2	solute carrier family 1 member 2 [Source:HGNC Symbol
ENSGALG00000008107	-0.721768	5.66557	8.29911	0.00396644	0.0491677	ENSGALG00000008107			4	13928520	13947574			422347
ENSGALG00000023933	1.65915	3.24611	8.29827	0.00396829	0.0491677	ENSGALG00000023933	G0S2	G0/G1 switch 2 [Source:HGNC Symbol
ENSGALG00000014878	0.711882	5.71315	8.27708	0.00401487	0.0496959	ENSGALG00000014878	MAN1A1	mannosidase alpha class 1A member 1 [Source:HGNC Symbol
ENSGALG00000021171	0.845231	7.24344	8.27505	0.00401935	0.0497024	ENSGALG00000021171			10	12303445	12346719			415478
ENSGALG00000005043	1.01519	2.4787	8.26437	0.00404308	0.0499467	ENSGALG00000005043	ACACB	acetyl-CoA carboxylase beta [Source:HGNC Symbol
ENSGALG00000034500	1.37494	2.84331	8.25401	0.00406622	0.0501506	ENSGALG00000034500	CIDEA	cell death-inducing DFFA-like effector a [Source:HGNC Symbol
ENSGALG00000013604	-1.27541	0.762139	8.25341	0.00406756	0.0501506	ENSGALG00000013604	VIP	vasoactive intestinal peptide [Source:HGNC Symbol
ENSGALG00000037077	1.11684	2.89164	8.22403	0.00413392	0.0508987	ENSGALG00000037077	CCR5		2	42832406	42838099			420695
ENSGALG00000023622	0.988644	4.6514	8.22298	0.00413633	0.0508987	ENSGALG00000023622		Avidin [Source:UniProtKB/Swiss-Prot
ENSGALG00000016164	1.20416	2.99361	8.19011	0.00421194	0.0517784	ENSGALG00000016164	ABCG1	ATP binding cassette subfamily G member 1 [Source:HGNC Symbol
ENSGALG00000037050	0.894973	5.68671	8.183	0.00422848	0.0519311	ENSGALG00000037050	FABP3	fatty acid binding protein 3 [Source:HGNC Symbol
ENSGALG00000009538	-0.739091	4.76779	8.17859	0.00423878	0.0520067	ENSGALG00000009538			5	28902887	28910025			423274
ENSGALG00000032028	1.46799	1.75109	8.16711	0.00426568	0.0522857	ENSGALG00000032028	SERTM1	serine rich and transmembrane domain containing 1 [Source:HGNC Symbol
ENSGALG00000006229	0.586503	6.30438	8.14285	0.00432312	0.0529382	ENSGALG00000006229			25	1267434	1272776			100857714
ENSGALG00000039786	0.737963	8.37637	8.13516	0.0043415	0.0531116	ENSGALG00000039786	FGFR1	fibroblast growth factor receptor 1 [Source:HGNC Symbol
ENSGALG00000030169	1.25654	1.39006	8.12896	0.00435637	0.053235	ENSGALG00000030169			14	6496192	6513565			NA
ENSGALG00000037097	0.664109	5.88535	8.12743	0.00436005	0.053235	ENSGALG00000037097	GRK3	G protein-coupled receptor kinase 3 [Source:HGNC Symbol
ENSGALG00000009276	-1.11548	2.69519	8.12298	0.00437075	0.0532361	ENSGALG00000009276	LRAT	lecithin retinol acyltransferase (phosphatidylcholine--retinol O-acyltransferase) [Source:HGNC Symbol
ENSGALG00000007759	-0.972384	2.85616	8.12265	0.00437157	0.0532361	ENSGALG00000007759			7	8252214	8335608			NA
ENSGALG00000040549	-1.06943	2.67322	8.12212	0.00437285	0.0532361	ENSGALG00000040549	HTR7	5-hydroxytryptamine receptor 7 [Source:HGNC Symbol
ENSGALG00000045051	1.62426	0.244742	8.09728	0.00443317	0.0539183	ENSGALG00000045051			2	56375443	56377957			NA
ENSGALG00000042159	1.10077	2.19666	8.08881	0.00445393	0.0541185	ENSGALG00000042159	SLITRK3	SLIT and NTRK like family member 3 [Source:HGNC Symbol
ENSGALG00000035210	-0.703208	4.68715	8.08443	0.00446472	0.0541973	ENSGALG00000035210			2	138603244	138604901			NA
ENSGALG00000008179	-0.618809	7.19592	8.08137	0.00447227	0.0542366	ENSGALG00000008179	NT5C2	cytosolic purine 5'-nucleotidase [Source:RefSeq peptide
ENSGALG00000032438	-0.681563	5.58394	8.07062	0.00449887	0.0544917	ENSGALG00000032438			4	55077980	55079573			NA
ENSGALG00000011870	-0.732949	8.42417	8.06937	0.00450198	0.0544917	ENSGALG00000011870			5	54055991	54086580			374177
ENSGALG00000016965	-0.645339	5.57205	8.05751	0.00453154	0.0547968	ENSGALG00000016965	DNAJC15	DnaJ heat shock protein family (Hsp40) member C15 [Source:HGNC Symbol
ENSGALG00000016017	1.22172	1.79643	8.04512	0.00456264	0.0550853	ENSGALG00000016017	SLC4A11	solute carrier family 4 member 11 [Source:HGNC Symbol
ENSGALG00000014163	-1.05275	2.49594	8.04452	0.00456416	0.0550853	ENSGALG00000014163	TTLL1	tubulin tyrosine ligase like 1 [Source:HGNC Symbol
ENSGALG00000001275	-0.558676	6.08449	8.03936	0.00457718	0.0551895	ENSGALG00000001275	PDCL	phosducin like [Source:HGNC Symbol
ENSGALG00000006010	-0.605863	5.75289	8.03338	0.00459232	0.0552803	ENSGALG00000006010	FAM103A1	family with sequence similarity 103 member A1 [Source:HGNC Symbol
ENSGALG00000002563	-1.14341	2.03641	8.03291	0.00459351	0.0552803	ENSGALG00000002563	TPM4	tropomyosin 4 [Source:HGNC Symbol
ENSGALG00000016342	1.63191	0.987997	8.0242	0.00461564	0.0554887	ENSGALG00000016342	MYOM2	myomesin 2 [Source:HGNC Symbol
ENSGALG00000006174	0.609333	5.12044	8.02263	0.00461964	0.0554887	ENSGALG00000006174	VSTM4	V-set and transmembrane domain containing 4 [Source:HGNC Symbol
ENSGALG00000013239	-0.798162	4.63954	8.01887	0.00462925	0.055551	ENSGALG00000013239		nestin [Source:RefSeq peptide
ENSGALG00000008160	0.753801	5.69913	8.01706	0.00463386	0.0555533	ENSGALG00000008160	CNNM2	cyclin and CBS domain divalent metal cation transport mediator 2 [Source:HGNC Symbol
ENSGALG00000021231	-0.756437	6.47743	8.01393	0.00464188	0.0555936	ENSGALG00000021231	TMEM254	transmembrane protein 254 [Source:HGNC Symbol
ENSGALG00000011961	-0.896409	3.34039	8.0123	0.00464606	0.0555936	ENSGALG00000011961	TNIP3	TNFAIP3 interacting protein 3 [Source:HGNC Symbol
ENSGALG00000010364	0.784301	4.32538	8.00514	0.00466446	0.0557607	ENSGALG00000010364			9	23545584	23550965			425034
ENSGALG00000004840	1.43502	1.62157	7.99188	0.00469877	0.056084	ENSGALG00000004840	RPH3A	rabphilin 3A [Source:HGNC Symbol
ENSGALG00000016824	-0.674906	4.89997	7.99124	0.00470043	0.056084	ENSGALG00000016824	TMCO3	transmembrane and coiled-coil domains 3 [Source:HGNC Symbol
ENSGALG00000013647	-0.705473	4.3433	7.97397	0.00474547	0.0565678	ENSGALG00000013647	TFB1M	transcription factor B1, mitochondrial [Source:HGNC Symbol
ENSGALG00000015528	0.923606	2.99067	7.97199	0.00475067	0.0565762	ENSGALG00000015528	JAKMIP1	janus kinase and microtubule interacting protein 1 [Source:HGNC Symbol
ENSGALG00000037940	-0.699741	4.34618	7.96195	0.00477708	0.0568369	ENSGALG00000037940	IGFBP3	insulin like growth factor binding protein 3 [Source:HGNC Symbol
ENSGALG00000020895	1.18001	3.25794	7.9572	0.00478966	0.0569326	ENSGALG00000020895			20	12281216	12309094			419333
ENSGALG00000014561	0.670782	7.19232	7.94162	0.00483105	0.0573704	ENSGALG00000014561	PTPN6	protein tyrosine phosphatase, non-receptor type 6 [Source:HGNC Symbol
ENSGALG00000015052	0.577233	5.93485	7.92073	0.00488715	0.0579819	ENSGALG00000015052	UHRF2	ubiquitin like with PHD and ring finger domains 2 [Source:HGNC Symbol
ENSGALG00000036627	1.20863	1.59839	7.88801	0.00497635	0.0589452	ENSGALG00000036627	CXCR1		7	22714676	22716777			430652
ENSGALG00000004581	0.566765	5.77983	7.88752	0.00497772	0.0589452	ENSGALG00000004581	NDST1	N-deacetylase and N-sulfotransferase 1 [Source:HGNC Symbol
ENSGALG00000015235	1.20932	2.6526	7.87758	0.00500514	0.0592142	ENSGALG00000015235			1	83995536	83999551			395914
ENSGALG00000029766	-0.661837	7.89151	7.87419	0.00501452	0.0592694	ENSGALG00000029766	ITGB5	integrin beta-5 precursor [Source:RefSeq peptide
ENSGALG00000034756	-1.4816	1.04055	7.86251	0.00504703	0.0595976	ENSGALG00000034756			23	2588773	2595216			776271
ENSGALG00000015362	1.15899	2.31492	7.85542	0.00506685	0.0597278	ENSGALG00000015362	TRAT1	T-cell receptor associated transmembrane adaptor 1 [Source:HGNC Symbol
ENSGALG00000030673	-0.802177	6.05723	7.85517	0.00506755	0.0597278	ENSGALG00000030673			5	50123820	50126256			NA
ENSGALG00000030687	1.58863	2.1855	7.85174	0.00507718	0.0597853	ENSGALG00000030687	LGI3	leucine rich repeat LGI family member 3 [Source:HGNC Symbol
ENSGALG00000004273	-0.667949	5.21768	7.8395	0.00511167	0.0601294	ENSGALG00000004273	RALGPS2	Ral GEF with PH domain and SH3 binding motif 2 [Source:HGNC Symbol
ENSGALG00000039978	1.64483	6.16801	7.83798	0.00511597	0.0601294	ENSGALG00000039978	SLC4A1	solute carrier family 4 member 1 (Diego blood group) [Source:HGNC Symbol
ENSGALG00000014127	0.891121	3.57921	7.82913	0.00514109	0.0603683	ENSGALG00000014127	TXK	TXK tyrosine kinase [Source:HGNC Symbol
ENSGALG00000011248	-0.611185	5.57491	7.82069	0.00516514	0.0605941	ENSGALG00000011248	PLCL2	phospholipase C like 2 [Source:HGNC Symbol
ENSGALG00000015083	0.786456	5.50656	7.8174	0.00517457	0.0606481	ENSGALG00000015083	DENND4C	DENN domain containing 4C [Source:HGNC Symbol
ENSGALG00000015151	-0.597652	5.58521	7.81448	0.00518292	0.0606513	ENSGALG00000015151	B4GALT6	beta-1,4-galactosyltransferase 6 [Source:HGNC Symbol
ENSGALG00000011813	0.814485	5.87923	7.81393	0.00518449	0.0606513	ENSGALG00000011813			7	28102696	28133209			424257
ENSGALG00000042551	1.76371	3.43052	7.8096	0.00519695	0.0607405	ENSGALG00000042551	PSD	pleckstrin and Sec7 domain containing [Source:HGNC Symbol
ENSGALG00000033790	-0.616966	6.62433	7.80776	0.00520224	0.0607459	ENSGALG00000033790	MAN2A2	mannosidase alpha class 2A member 2 [Source:HGNC Symbol
ENSGALG00000032291	-1.25872	0.983947	7.8028	0.00521652	0.0608475	ENSGALG00000032291			21	5753046	5754275			NA
ENSGALG00000008860	-0.598916	6.61748	7.80043	0.00522339	0.0608475	ENSGALG00000008860	LONRF3	LON peptidase N-terminal domain and ring finger 3 [Source:HGNC Symbol
ENSGALG00000007218	-1.12397	2.03257	7.79853	0.00522889	0.0608475	ENSGALG00000007218	MB21D2	Mab-21 domain containing 2 [Source:HGNC Symbol
ENSGALG00000005628	-3.28419	12.3882	7.79804	0.00523029	0.0608475	ENSGALG00000005628	COL9A3	collagen type IX alpha 3 chain [Source:HGNC Symbol
ENSGALG00000017363	-0.81275	3.92647	7.79548	0.00523772	0.0608776	ENSGALG00000017363	C16orf87	chromosome 16 open reading frame 87 [Source:HGNC Symbol
ENSGALG00000013818	1.12475	2.13666	7.78943	0.00525527	0.0610252	ENSGALG00000013818	CITED2	Cbp/p300 interacting transactivator with Glu/Asp rich carboxy-terminal domain 2 [Source:HGNC Symbol
ENSGALG00000033351	-1.07041	7.75113	7.767	0.00532094	0.0617307	ENSGALG00000033351	CTHRC1	collagen triple helix repeat containing 1 [Source:HGNC Symbol
ENSGALG00000010027	-0.618104	6.00062	7.76327	0.00533193	0.0617525	ENSGALG00000010027	CFL2	cofilin 2 [Source:HGNC Symbol
ENSGALG00000037717	-1.14688	4.1604	7.76303	0.00533264	0.0617525	ENSGALG00000037717			18	8934258	8973228			NA
ENSGALG00000028357	1.55206	2.25362	7.75263	0.00536345	0.0620319	ENSGALG00000028357			2	19456900	19489987			428421
ENSGALG00000027591	-0.619	6.30519	7.75155	0.00536663	0.0620319	ENSGALG00000027591	TSC22D2	TSC22 domain family member 2 [Source:HGNC Symbol
ENSGALG00000038904	-0.588795	7.47479	7.7386	0.00540527	0.0624212	ENSGALG00000038904	ARL6IP5	PRA1 family protein 3 [Source:UniProtKB/Swiss-Prot
ENSGALG00000004111	0.826932	3.35212	7.72999	0.0054311	0.0626619	ENSGALG00000004111	GPR174	G protein-coupled receptor 174 [Source:HGNC Symbol
ENSGALG00000011299	0.792395	3.78234	7.72419	0.00544859	0.0628061	ENSGALG00000011299	KIF25	kinesin family member 25 [Source:HGNC Symbol
ENSGALG00000040035	1.22656	1.81239	7.69917	0.00552462	0.0636242	ENSGALG00000040035	ADRB2	adrenoceptor beta 2 [Source:HGNC Symbol
ENSGALG00000011294	-0.994776	2.7375	7.69747	0.00552983	0.063626	ENSGALG00000011294	THRB	thyroid hormone receptor beta [Source:HGNC Symbol
ENSGALG00000002615	0.612016	5.74613	7.69096	0.0055498	0.0637974	ENSGALG00000002615	DEF6	DEF6, guanine nucleotide exchange factor [Source:HGNC Symbol
ENSGALG00000016205	0.631662	5.7937	7.66705	0.00562382	0.0645892	ENSGALG00000016205	PDXK	pyridoxal kinase [Source:HGNC Symbol
ENSGALG00000017658	0.982663	2.75429	7.66183	0.00564014	0.0647175	ENSGALG00000017658			Z	41061552	41062205			NA
ENSGALG00000010707	-0.917535	3.0957	7.65386	0.0056651	0.0648896	ENSGALG00000010707	GPR68	G protein-coupled receptor 68 [Source:HGNC Symbol
ENSGALG00000037504	-0.673183	4.60396	7.65375	0.00566545	0.0648896	ENSGALG00000037504	CFAP36	cilia and flagella associated protein 36 [Source:HGNC Symbol
ENSGALG00000005422	-0.666959	5.59006	7.64811	0.00568317	0.0650332	ENSGALG00000005422	PDLIM1	PDZ and LIM domain 1 [Source:HGNC Symbol
ENSGALG00000034932	-0.633601	5.16804	7.6226	0.00576413	0.0658998	ENSGALG00000034932	BACE2	beta-site APP-cleaving enzyme 2 [Source:HGNC Symbol
ENSGALG00000013505	0.808122	6.50772	7.6086	0.00580906	0.0663135	ENSGALG00000013505			3	49318532	49488810			NA
ENSGALG00000005283	-0.6045	7.38472	7.60804	0.00581086	0.0663135	ENSGALG00000005283	SLC25A36	solute carrier family 25 member 36 [Source:HGNC Symbol
ENSGALG00000037811	-1.32701	2.46167	7.59977	0.00583757	0.0665295	ENSGALG00000037811	NRSN1	neurensin 1 [Source:HGNC Symbol
ENSGALG00000038775	0.752443	7.3951	7.5989	0.00584038	0.0665295	ENSGALG00000038775	SPON1	Gallus gallus spondin 1, extracellular matrix protein (SPON1), mRNA. [Source:RefSeq mRNA
ENSGALG00000046593	1.29078	0.640999	7.59671	0.0058475	0.0665504	ENSGALG00000046593	ADM	adrenomedullin [Source:HGNC Symbol
ENSGALG00000044619	1.19667	1.78975	7.57821	0.00590782	0.0671748	ENSGALG00000044619			AADN04001162.1	4420	13082			NA
ENSGALG00000000783	1.19075	2.43965	7.57661	0.00591305	0.0671748	ENSGALG00000000783	PTAFR	platelet activating factor receptor [Source:HGNC Symbol
ENSGALG00000030712	-2.90587	13.001	7.57412	0.00592123	0.0672071	ENSGALG00000030712			AADN04000776.1	11	7373			NA
ENSGALG00000006973	0.99591	4.84759	7.56298	0.00595792	0.0675206	ENSGALG00000006973	BLNK	B-cell linker [Source:HGNC Symbol
ENSGALG00000010619	-0.59714	6.77285	7.56248	0.0059596	0.0675206	ENSGALG00000010619	CC2D1B	coiled-coil and C2 domain containing 1B [Source:HGNC Symbol
ENSGALG00000010975	0.756971	5.31105	7.56024	0.00596699	0.0675436	ENSGALG00000010975	TMTC2	transmembrane and tetratricopeptide repeat containing 2 [Source:HGNC Symbol
ENSGALG00000012525	0.654745	6.64939	7.55557	0.0059825	0.0676582	ENSGALG00000012525	FMNL2	formin like 2 [Source:HGNC Symbol
ENSGALG00000004523	-0.551713	5.95515	7.54601	0.00601432	0.067957	ENSGALG00000004523	MFN2	mitofusin 2 [Source:HGNC Symbol
ENSGALG00000045669	1.28083	0.719712	7.53935	0.00603658	0.0680929	ENSGALG00000045669			27	1645180	1646391			NA
ENSGALG00000011222	1.18004	2.34918	7.53917	0.00603718	0.0680929	ENSGALG00000011222	IL12RB2	interleukin-12 receptor subunit beta-2 precursor [Source:RefSeq peptide
ENSGALG00000013948	-1.11311	2.13477	7.53714	0.00604401	0.0681088	ENSGALG00000013948	RASL11B	RAS like family 11 member B [Source:HGNC Symbol
ENSGALG00000009372	1.34342	1.13976	7.53383	0.00605512	0.068173	ENSGALG00000009372			9	19917574	19940363			429159
ENSGALG00000016324	-1.39613	5.41873	7.52336	0.00609041	0.0685089	ENSGALG00000016324			3	88727100	88737893			395612
ENSGALG00000029917	-1.29911	2.67845	7.51882	0.00610577	0.0685926	ENSGALG00000029917	SGCA	sarcoglycan alpha [Source:HGNC Symbol
ENSGALG00000035563	-0.918477	4.71339	7.51794	0.00610876	0.0685926	ENSGALG00000035563	USP6NL	USP6 N-terminal like [Source:HGNC Symbol
ENSGALG00000010928	1.22706	10.9391	7.5129	0.00612585	0.0687232	ENSGALG00000010928	IBSP	integrin binding sialoprotein [Source:HGNC Symbol
ENSGALG00000039541	0.634438	4.54832	7.5067	0.006147	0.0688402	ENSGALG00000039541	SH3GLB2	Endophilin-B2 [Source:UniProtKB/Swiss-Prot
ENSGALG00000036547	0.821513	5.11272	7.50663	0.00614723	0.0688402	ENSGALG00000036547			KQ759405.1	25256	78117			429518
ENSGALG00000014935	1.13192	3.28298	7.50475	0.00615363	0.0688506	ENSGALG00000014935	GREB1L	growth regulation by estrogen in breast cancer 1 like [Source:HGNC Symbol
ENSGALG00000031248	-0.662782	4.75346	7.47947	0.00624066	0.0697622	ENSGALG00000031248	RMDN1	regulator of microtubule dynamics 1 [Source:HGNC Symbol
ENSGALG00000006626	-1.36703	2.00105	7.472	0.00626659	0.0699375	ENSGALG00000006626	PDE6C	phosphodiesterase 6C [Source:HGNC Symbol
ENSGALG00000036534	1.01898	2.36241	7.47175	0.00626746	0.0699375	ENSGALG00000036534			2	104586661	104614228			NA
ENSGALG00000015096	0.961831	3.29682	7.45915	0.00631148	0.0703663	ENSGALG00000015096	SH3GL2	SH3 domain containing GRB2 like 2, endophilin A1 [Source:HGNC Symbol
ENSGALG00000005065	0.658035	5.70999	7.44292	0.00636865	0.070916	ENSGALG00000005065	PLA2G4A	phospholipase A2 group IVA [Source:HGNC Symbol
ENSGALG00000038096	0.657849	5.07537	7.44196	0.00637206	0.070916	ENSGALG00000038096	NOS2	nitric oxide synthase 2 [Source:HGNC Symbol
ENSGALG00000010533	-1.19847	0.793199	7.43309	0.00640354	0.0712033	ENSGALG00000010533	ELAVL4	ELAV like RNA binding protein 4 [Source:HGNC Symbol
ENSGALG00000015252	-0.594996	6.62401	7.42851	0.00641985	0.0713216	ENSGALG00000015252	ST3GAL6	ST3 beta-galactoside alpha-2,3-sialyltransferase 6 [Source:HGNC Symbol
ENSGALG00000032530	0.761201	4.98017	7.42192	0.0064434	0.07152	ENSGALG00000032530	SASH3	SAM and SH3 domain containing 3 [Source:HGNC Symbol
ENSGALG00000012644	-1.13123	1.87672	7.41548	0.00646652	0.0717134	ENSGALG00000012644			Z	24754492	24756519			NA
ENSGALG00000012422	0.883119	3.77998	7.4053	0.00650319	0.0720565	ENSGALG00000012422	SH3BP1	SH3 domain binding protein 1 [Source:HGNC Symbol
ENSGALG00000037029	1.48278	1.48472	7.39748	0.00653154	0.0721872	ENSGALG00000037029	PDE4C	phosphodiesterase 4C [Source:HGNC Symbol
ENSGALG00000020575	-0.906552	4.58743	7.3967	0.00653435	0.0721872	ENSGALG00000020575			7	36400378	36402792			771826
ENSGALG00000045805	1.09782	2.65735	7.39622	0.00653612	0.0721872	ENSGALG00000045805			27	2774901	2778975			NA
ENSGALG00000044919	-0.884514	6.00825	7.39571	0.00653795	0.0721872	ENSGALG00000044919			5	50128497	50128922			NA
ENSGALG00000005078	0.608485	6.03309	7.39341	0.00654634	0.0722165	ENSGALG00000005078	NUP210	nucleoporin 210 [Source:HGNC Symbol
ENSGALG00000007357	0.622591	5.76684	7.38664	0.00657102	0.0724252	ENSGALG00000007357	BCL6	B-cell CLL/lymphoma 6 [Source:HGNC Symbol
ENSGALG00000011721	-1.8521	1.8043	7.38156	0.0065896	0.0725664	ENSGALG00000011721			5	52997304	52999094			NA
ENSGALG00000009755	-1.19835	2.49702	7.37949	0.0065972	0.0725866	ENSGALG00000009755	LRIG3	leucine rich repeats and immunoglobulin like domains 3 [Source:HGNC Symbol
ENSGALG00000008631	0.594367	7.36671	7.35969	0.00667024	0.073326	ENSGALG00000008631	TYRO3	TYRO3 protein tyrosine kinase [Source:HGNC Symbol
ENSGALG00000020985	1.18228	0.871262	7.34745	0.00671578	0.0736458	ENSGALG00000020985			9	5275549	5280289			NA
ENSGALG00000037065	-0.756767	4.21231	7.34694	0.0067177	0.0736458	ENSGALG00000037065	SC5D	sterol-C5-desaturase [Source:HGNC Symbol
ENSGALG00000031862	1.26707	1.94606	7.34592	0.00672151	0.0736458	ENSGALG00000031862			5	47865611	47953976			423444
ENSGALG00000002638	-1.59966	2.32152	7.34559	0.00672276	0.0736458	ENSGALG00000002638			6	5116741	5157334			423635
ENSGALG00000001688	-0.768443	7.50372	7.3343	0.00676511	0.0740453	ENSGALG00000001688	SEPT5	septin 5 [Source:HGNC Symbol
ENSGALG00000014923	-1.17635	3.39864	7.33103	0.00677743	0.0741156	ENSGALG00000014923	ARHGEF28	Rho guanine nucleotide exchange factor 28 [Source:HGNC Symbol
ENSGALG00000034777	0.625506	7.01375	7.32936	0.00678374	0.0741201	ENSGALG00000034777	VPS13D	vacuolar protein sorting 13 homolog D [Source:HGNC Symbol
ENSGALG00000001288	1.17523	1.20605	7.32541	0.00679864	0.0742185	ENSGALG00000001288	CFAP74	cilia and flagella associated protein 74 [Source:HGNC Symbol
ENSGALG00000028135	-0.788456	3.88725	7.31089	0.0068538	0.0747558	ENSGALG00000028135			Z	56319002	56328797			NA
ENSGALG00000004472	-1.427	2.36781	7.29713	0.00690648	0.0752589	ENSGALG00000004472	ASTN1	astrotactin 1 [Source:HGNC Symbol
ENSGALG00000023451	0.592415	6.87454	7.29572	0.0069119	0.0752589	ENSGALG00000023451	TRPM7	transient receptor potential cation channel subfamily M member 7 [Source:HGNC Symbol
ENSGALG00000017327	0.594891	5.10241	7.29087	0.00693061	0.0753973	ENSGALG00000017327	P2RY6	pyrimidinergic receptor P2Y6 [Source:HGNC Symbol
ENSGALG00000002103	-1.14499	1.63775	7.28372	0.00695823	0.0756324	ENSGALG00000002103	TPPP3	tubulin polymerization promoting protein family member 3 [Source:HGNC Symbol
ENSGALG00000046200	0.95981	2.83236	7.27822	0.00697958	0.0757974	ENSGALG00000046200			KQ759534.1	21369	22603			NA
ENSGALG00000011269	-3.41143	9.36058	7.2767	0.00698546	0.0757974	ENSGALG00000011269	EPYC	epiphycan [Source:HGNC Symbol
ENSGALG00000010088	0.653543	6.8545	7.26447	0.00703319	0.0762494	ENSGALG00000010088	RALGAPA1	ral GTPase-activating protein subunit alpha-1 isoform 3 [Source:RefSeq peptide
ENSGALG00000030065	0.608097	6.07151	7.2525	0.00708025	0.0766936	ENSGALG00000030065	TENM3	teneurin transmembrane protein 3 [Source:HGNC Symbol
ENSGALG00000037136	0.553717	6.50188	7.23174	0.00716259	0.0775187	ENSGALG00000037136	RPS6KA	Ribosomal protein S6 kinase 2 alpha [Source:UniProtKB/Swiss-Prot
ENSGALG00000006318	1.02383	1.91081	7.20753	0.00725985	0.0785038	ENSGALG00000006318			14	7350388	7363147			416586
ENSGALG00000010174	-0.652868	4.95184	7.20316	0.00727754	0.0786274	ENSGALG00000010174	SLC35B2	solute carrier family 35 member B2 [Source:HGNC Symbol
ENSGALG00000039575	-0.570728	6.2885	7.20083	0.007287	0.078662	ENSGALG00000039575	AMD1	adenosylmethionine decarboxylase 1 [Source:HGNC Symbol
ENSGALG00000031538	-0.59502	5.56082	7.18969	0.00733237	0.0790839	ENSGALG00000031538			4	74000218	74017087			422807
ENSGALG00000011885	-0.981577	9.71647	7.1836	0.0073573	0.0792849	ENSGALG00000011885	ANXA5	Annexin A5 [Source:UniProtKB/Swiss-Prot
ENSGALG00000006409	-0.571879	6.27292	7.16888	0.00741792	0.0798696	ENSGALG00000006409			1	3092445	3133147			395755
ENSGALG00000009149	0.658969	7.15073	7.16421	0.00743723	0.0800091	ENSGALG00000009149	FKBP7	FK506 binding protein 7 [Source:HGNC Symbol
ENSGALG00000006707	1.12298	1.29501	7.15056	0.00749404	0.0805513	ENSGALG00000006707	NOX1	NADPH oxidase 1 [Source:HGNC Symbol
ENSGALG00000032702	-0.660651	5.91781	7.14567	0.00751454	0.0807027	ENSGALG00000032702	ITGA3	integrin subunit alpha 3 [Source:HGNC Symbol
ENSGALG00000008842	0.671653	6.1723	7.13957	0.00754014	0.0809085	ENSGALG00000008842	PIKFYVE	phosphoinositide kinase, FYVE-type zinc finger containing [Source:HGNC Symbol
ENSGALG00000029256	-1.26614	1.02047	7.13678	0.00755188	0.0809221	ENSGALG00000029256			2	46379478	46384796			NA
ENSGALG00000016259	-0.510497	6.21457	7.13621	0.00755427	0.0809221	ENSGALG00000016259	DYNLT3	dynein light chain Tctex-type 3 [Source:HGNC Symbol
ENSGALG00000035266	1.08044	1.80695	7.13186	0.0075726	0.0810493	ENSGALG00000035266	ANOS1	Anosmin-1 [Source:UniProtKB/Swiss-Prot
ENSGALG00000033304	-1.39942	3.97784	7.12883	0.00758541	0.0811174	ENSGALG00000033304	MYBL1	MYB proto-oncogene like 1 [Source:HGNC Symbol
ENSGALG00000009651	0.831053	3.23989	7.101	0.00770411	0.0822566	ENSGALG00000009651	LXN	latexin [Source:HGNC Symbol
ENSGALG00000027140	-1.12186	1.10088	7.09868	0.00771408	0.0822566	ENSGALG00000027140	MARVELD2	MARVEL domain containing 2 [Source:HGNC Symbol
ENSGALG00000035870	0.618827	7.67262	7.09778	0.00771794	0.0822566	ENSGALG00000035870			AADN04002522.1	5212	19591			NA
ENSGALG00000044088	1.49868	3.83123	7.09775	0.00771809	0.0822566	ENSGALG00000044088			AADN04009950.1	244	8451			NA
ENSGALG00000004521	0.803117	9.01784	7.09457	0.00773179	0.0822892	ENSGALG00000004521	GPX3	glutathione peroxidase 3 precursor [Source:RefSeq peptide
ENSGALG00000029514	0.854157	5.75353	7.094	0.00773425	0.0822892	ENSGALG00000029514	MAPK8IP3	mitogen-activated protein kinase 8 interacting protein 3 [Source:HGNC Symbol
ENSGALG00000040942	1.30326	2.81937	7.08205	0.00778598	0.0827131	ENSGALG00000040942			19	6162198	6186080			417587
ENSGALG00000012814	-0.624837	6.47263	7.08176	0.00778724	0.0827131	ENSGALG00000012814	PXDC1	PX domain containing 1 [Source:HGNC Symbol
ENSGALG00000015389	-1.19789	0.804554	7.076	0.00781233	0.0829096	ENSGALG00000015389	TMPRSS7	transmembrane protease, serine 7 [Source:HGNC Symbol
ENSGALG00000031821	-0.598762	5.93819	7.07285	0.00782608	0.0829855	ENSGALG00000031821	C12orf49	chromosome 12 open reading frame 49 [Source:HGNC Symbol
ENSGALG00000038879	1.19651	0.945474	7.06914	0.00784227	0.0830871	ENSGALG00000038879			AADN04001262.1	9087	13366			107048987
ENSGALG00000004398	0.864598	4.75641	7.04514	0.00794806	0.084137	ENSGALG00000004398	CARD11	caspase recruitment domain family member 11 [Source:HGNC Symbol
ENSGALG00000005134	0.647309	5.32116	7.04266	0.00795909	0.084183	ENSGALG00000005134	ZSWIM8	zinc finger SWIM-type containing 8 [Source:HGNC Symbol
ENSGALG00000037625	1.44412	4.06546	7.03435	0.00799609	0.0844374	ENSGALG00000037625			28	259255	381102			NA
ENSGALG00000007920	0.743707	3.92269	7.03424	0.00799657	0.0844374	ENSGALG00000007920	PRR5L	proline rich 5 like [Source:HGNC Symbol
ENSGALG00000013715	-0.627502	6.13887	7.02783	0.00802524	0.084669	ENSGALG00000013715	DLC1	DLC1 Rho GTPase activating protein [Source:HGNC Symbol
ENSGALG00000005768	0.652917	4.11058	7.02524	0.00803689	0.0847208	ENSGALG00000005768	ETV5	ETS variant 5 [Source:HGNC Symbol
ENSGALG00000035757	-1.20067	1.05529	7.016	0.00807844	0.0850378	ENSGALG00000035757			7	15489361	15498948			NA
ENSGALG00000004518	0.999327	2.37999	7.01555	0.00808049	0.0850378	ENSGALG00000004518			Z	22436006	22451930			416371
ENSGALG00000037787	0.628179	5.62721	7.01365	0.00808905	0.0850568	ENSGALG00000037787	MEF2D	myocyte enhancer factor 2D [Source:HGNC Symbol
ENSGALG00000036391	-0.733503	8.23658	7.0082	0.00811373	0.085245	ENSGALG00000036391	GFPT1	glutamine--fructose-6-phosphate transaminase 1 [Source:HGNC Symbol
ENSGALG00000009784	0.874847	4.92863	7.00481	0.0081291	0.0852857	ENSGALG00000009784	PTPN14	protein tyrosine phosphatase, non-receptor type 14 [Source:HGNC Symbol
ENSGALG00000010386	-1.45994	2.58343	7.00168	0.00814335	0.0852857	ENSGALG00000010386	DLK2	delta like non-canonical Notch ligand 2 [Source:HGNC Symbol
ENSGALG00000011271	1.4084	7.66362	7.00068	0.00814786	0.0852857	ENSGALG00000011271	LUM	lumican [Source:HGNC Symbol
ENSGALG00000012545	0.663388	4.2713	7.00043	0.00814903	0.0852857	ENSGALG00000012545	CYTIP	cytohesin 1 interacting protein [Source:HGNC Symbol
ENSGALG00000038069	1.15546	1.74653	6.99988	0.00815151	0.0852857	ENSGALG00000038069			2	44531020	44534335			420718
ENSGALG00000005531	-0.553703	5.41372	6.99791	0.00816048	0.0853086	ENSGALG00000005531	MRGBP	MRG domain binding protein [Source:HGNC Symbol
ENSGALG00000035027	-1.27639	1.69559	6.99072	0.00819334	0.085581	ENSGALG00000035027			1	135052792	135054407			NA
ENSGALG00000038539	-1.25089	1.16135	6.98283	0.00822955	0.0858878	ENSGALG00000038539			AADN04008943.1	21	5981			NA
ENSGALG00000034741	1.01616	2.40414	6.97688	0.00825695	0.0861023	ENSGALG00000034741	ETNPPL	ethanolamine-phosphate phospho-lyase [Source:HGNC Symbol
ENSGALG00000028331	1.29481	0.463373	6.97202	0.0082794	0.0862649	ENSGALG00000028331	gga-mir-6573	gga-mir-6573 [Source:miRBase
ENSGALG00000027198	-0.667214	4.56174	6.96429	0.00831523	0.0865437	ENSGALG00000027198	TMEM47	transmembrane protein 47 [Source:HGNC Symbol
ENSGALG00000013042	0.892034	5.36082	6.96328	0.00831992	0.0865437	ENSGALG00000013042			1	61977760	62038931			NA
ENSGALG00000026284	-0.695588	5.26837	6.95728	0.00834788	0.0867627	ENSGALG00000026284	IKBIP	IKBKB interacting protein [Source:HGNC Symbol
ENSGALG00000004758	1.21576	0.974569	6.95485	0.00835923	0.0867812	ENSGALG00000004758	KCNB1	potassium voltage-gated channel subfamily B member 1 [Source:HGNC Symbol
ENSGALG00000027165	0.952783	6.76681	6.95334	0.00836631	0.0867812	ENSGALG00000027165		Ribonuclease homolog [Source:UniProtKB/Swiss-Prot
ENSGALG00000040128	-0.532366	6.65236	6.95247	0.00837036	0.0867812	ENSGALG00000040128	SNAP29	synaptosome associated protein 29 [Source:HGNC Symbol
ENSGALG00000031902	-0.808876	3.36932	6.94191	0.00841992	0.0872232	ENSGALG00000031902			4	16538277	16539293			NA
ENSGALG00000002790	-1.10661	3.08249	6.93011	0.00847565	0.0877052	ENSGALG00000002790	ABLIM3	actin binding LIM protein family member 3 [Source:HGNC Symbol
ENSGALG00000015256	-0.575483	6.60769	6.92911	0.0084804	0.0877052	ENSGALG00000015256	PAM	peptidylglycine alpha-amidating monooxygenase [Source:HGNC Symbol
ENSGALG00000013371	1.09342	2.05893	6.90483	0.00859631	0.0888308	ENSGALG00000013371	S1PR4	sphingosine-1-phosphate receptor 4 [Source:HGNC Symbol
ENSGALG00000005297	1.06474	1.94567	6.89085	0.00866379	0.0894547	ENSGALG00000005297	HHATL	hedgehog acyltransferase-like [Source:HGNC Symbol
ENSGALG00000008714	0.653688	6.39697	6.8893	0.0086713	0.0894588	ENSGALG00000008714	ABI2	abl interactor 2 [Source:HGNC Symbol
ENSGALG00000037522	0.584691	6.6334	6.88679	0.0086835	0.0895112	ENSGALG00000037522	SBNO2	strawberry notch homolog 2 [Source:HGNC Symbol
ENSGALG00000012121	-0.912806	7.80318	6.87923	0.00872029	0.0897245	ENSGALG00000012121	RCN1	reticulocalbin 1 [Source:HGNC Symbol
ENSGALG00000024481	-0.923524	4.54966	6.87917	0.00872061	0.0897245	ENSGALG00000024481		Centromere protein S [Source:UniProtKB/Swiss-Prot
ENSGALG00000010794	-0.987129	1.68701	6.87815	0.00872559	0.0897245	ENSGALG00000010794	MEOX2	mesenchyme homeobox 2 [Source:HGNC Symbol
ENSGALG00000029679	-1.17658	1.52291	6.87634	0.00873445	0.0897421	ENSGALG00000029679	PLEKHA7	pleckstrin homology domain containing A7 [Source:HGNC Symbol
ENSGALG00000016684	1.70241	5.46076	6.86993	0.00876583	0.0899911	ENSGALG00000016684	RHAG	ammonium transporter Rh type A [Source:RefSeq peptide
ENSGALG00000000086	-0.635677	6.69828	6.8584	0.00882255	0.0904995	ENSGALG00000000086	TIMM17A	translocase of inner mitochondrial membrane 17A [Source:HGNC Symbol
ENSGALG00000000094	-0.507603	6.09603	6.85397	0.00884443	0.09065	ENSGALG00000000094	ADIPOR1	adiponectin receptor 1 [Source:HGNC Symbol
ENSGALG00000015192	1.23346	1.19065	6.84583	0.00888486	0.0909902	ENSGALG00000015192			28	3241767	3243886			100859124
ENSGALG00000044811	2.53543	3.5575	6.84183	0.00890477	0.0911199	ENSGALG00000044811			6	17825639	17830100			NA
ENSGALG00000005803	0.976313	2.72581	6.83048	0.00896153	0.091546	ENSGALG00000005803			15	7839534	7843945			NA
ENSGALG00000045499	-1.64365	1.94565	6.82979	0.00896496	0.091546	ENSGALG00000045499	TCFL5	transcription factor like 5 [Source:HGNC Symbol
ENSGALG00000033178	-0.527799	6.04843	6.82914	0.00896825	0.091546	ENSGALG00000033178	KLF6	Kruppel like factor 6 [Source:HGNC Symbol
ENSGALG00000001569	-0.648285	5.62623	6.82657	0.00898117	0.0916036	ENSGALG00000001569	RHOC	ras homolog family member C [Source:HGNC Symbol
ENSGALG00000003845	0.638349	5.93949	6.81637	0.00903261	0.0919628	ENSGALG00000003845	MKNK2	MAP kinase interacting serine/threonine kinase 2 [Source:HGNC Symbol
ENSGALG00000005200	-0.546309	6.87122	6.81524	0.00903832	0.0919628	ENSGALG00000005200	ADRM1	adhesion regulating molecule 1 [Source:HGNC Symbol
ENSGALG00000038607	1.2374	0.504496	6.81524	0.00903833	0.0919628	ENSGALG00000038607			4	65843018	65844351			NA
ENSGALG00000030379	-0.53246	5.40701	6.79584	0.00913703	0.0928457	ENSGALG00000030379	LMBR1	Limb region 1 protein homolog [Source:UniProtKB/Swiss-Prot
ENSGALG00000005299	-0.691182	4.96016	6.79391	0.00914695	0.0928457	ENSGALG00000005299	ANXA7	annexin A7 [Source:HGNC Symbol
ENSGALG00000031896	0.86861	2.85932	6.79385	0.00914725	0.0928457	ENSGALG00000031896			11	17868084	17881285			NA
ENSGALG00000037156	-1.15709	0.71835	6.78433	0.00919614	0.0932667	ENSGALG00000037156			2	56277588	56282752			420807
ENSGALG00000017181	-0.554918	5.45262	6.7641	0.00930101	0.0942542	ENSGALG00000017181	DCUN1D5	defective in cullin neddylation 1 domain containing 5 [Source:HGNC Symbol
ENSGALG00000006833	-1.17864	1.62285	6.76071	0.00931869	0.0943574	ENSGALG00000006833	ITIH2	inter-alpha-trypsin inhibitor heavy chain 2 [Source:HGNC Symbol
ENSGALG00000023142	1.38043	3.53075	6.75807	0.00933245	0.0944207	ENSGALG00000023142	PTGER3	prostaglandin E receptor 3 [Source:HGNC Symbol
ENSGALG00000033116	0.923845	2.93842	6.73676	0.00944458	0.0954783	ENSGALG00000033116			AADN04002035.1	8168	14005			396401
ENSGALG00000001387	1.09412	2.62605	6.73181	0.00947085	0.095554	ENSGALG00000001387	SPNS2	sphingolipid transporter 2 [Source:HGNC Symbol
ENSGALG00000011823	0.766985	6.14542	6.73127	0.00947371	0.095554	ENSGALG00000011823	FAT4	FAT atypical cadherin 4 [Source:HGNC Symbol
ENSGALG00000014843	1.19056	1.03158	6.73105	0.00947486	0.095554	ENSGALG00000014843	TPD52L1	Tumor protein D53 homolog [Source:UniProtKB/Swiss-Prot
ENSGALG00000030580	-0.578744	6.0461	6.72375	0.00951376	0.0958007	ENSGALG00000030580	RPS6KA5	Ribosomal protein S6 kinase alpha-5 [Source:UniProtKB/Swiss-Prot
ENSGALG00000044616	1.08744	1.40242	6.7236	0.00951456	0.0958007	ENSGALG00000044616			AADN04012661.1	21	6520			NA
ENSGALG00000008735	1.55814	0.695679	6.71578	0.00955635	0.0961446	ENSGALG00000008735	BFSP1	beaded filament structural protein 1 [Source:HGNC Symbol
ENSGALG00000005849	0.653056	6.01502	6.71408	0.00956549	0.0961595	ENSGALG00000005849	PPDPF	pancreatic progenitor cell differentiation and proliferation factor [Source:HGNC Symbol
ENSGALG00000002207	1.05692	2.42285	6.70427	0.0096182	0.0966122	ENSGALG00000002207	ATP6V1G3	ATPase H+ transporting V1 subunit G3 [Source:HGNC Symbol
ENSGALG00000010446	-0.566815	6.15129	6.69922	0.0096455	0.0968091	ENSGALG00000010446	EFCAB14	EF-hand calcium binding domain 14 [Source:HGNC Symbol
ENSGALG00000026891	-0.600029	6.32906	6.69414	0.00967302	0.0970079	ENSGALG00000026891	NINJ1	ninjurin 1 [Source:HGNC Symbol
ENSGALG00000029446	-0.757077	4.12246	6.69252	0.00968183	0.0970189	ENSGALG00000029446			1	4120319	4150431			419112
ENSGALG00000036346	1.15102	1.42128	6.68529	0.00972116	0.0973355	ENSGALG00000036346	AMH	anti-Mullerian hormone [Source:HGNC Symbol
ENSGALG00000033739	-1.17114	1.8765	6.6758	0.00977305	0.0977771	ENSGALG00000033739	POU3F3	POU class 3 homeobox 3 [Source:HGNC Symbol
ENSGALG00000009015	-0.500066	6.4484	6.67437	0.00978091	0.097778	ENSGALG00000009015	PIGK	phosphatidylinositol glycan anchor biosynthesis class K [Source:HGNC Symbol
ENSGALG00000009567	-1.07283	3.32419	6.66772	0.00981748	0.0980002	ENSGALG00000009567	TLL1	tolloid-like protein 1 precursor [Source:RefSeq peptide
ENSGALG00000042739	0.544391	5.3522	6.66749	0.00981872	0.0980002	ENSGALG00000042739	TACC1	transforming acidic coiled-coil containing protein 1 [Source:HGNC Symbol
ENSGALG00000032575	-0.574117	4.83912	6.66536	0.00983045	0.0980069	ENSGALG00000032575			4	54093845	54098658			NA
ENSGALG00000028225	0.629781	5.00211	6.66454	0.00983498	0.0980069	ENSGALG00000028225	SLC17A9	solute carrier family 17 member 9 [Source:HGNC Symbol
ENSGALG00000009405	-1.33109	0.547901	6.65568	0.00988403	0.0984177	ENSGALG00000009405	GRIA2	glutamate ionotropic receptor AMPA type subunit 2 [Source:HGNC Symbol
ENSGALG00000006886	-1.2008	2.31676	6.63267	0.0100125	0.0994846	ENSGALG00000006886	DACH2	dachshund family transcription factor 2 [Source:HGNC Symbol
ENSGALG00000038461	0.928644	5.47506	6.63237	0.0100142	0.0994846	ENSGALG00000038461	FECH	ferrochelatase, mitochondrial precursor [Source:RefSeq peptide
ENSGALG00000007267	-0.796915	4.80636	6.63224	0.0100149	0.0994846	ENSGALG00000007267	MVD	mevalonate diphosphate decarboxylase [Source:HGNC Symbol
ENSGALG00000006702	-0.818267	8.63512	6.62447	0.0100587	0.0998408	ENSGALG00000006702	MFGE8	lactadherin isoform 2 precursor [Source:RefSeq peptide
ENSGALG00000031443	-0.745682	3.57478	6.62116	0.0100774	0.0999479	ENSGALG00000031443			KQ759471.1	677	4614			107057370
ENSGALG00000009792	-0.622181	4.50914	6.61782	0.0100964	0.100057	ENSGALG00000009792			4	29559149	29561899			422442
ENSGALG00000011058	1.16606	2.04553	6.61602	0.0101065	0.100079	ENSGALG00000011058	LEPR	leptin receptor [Source:HGNC Symbol
ENSGALG00000031275	-0.561005	6.65334	6.60826	0.0101507	0.100404	ENSGALG00000031275	TUBB6	tubulin beta 6 class V [Source:HGNC Symbol
ENSGALG00000003832	-0.525697	6.13093	6.60744	0.0101554	0.100404	ENSGALG00000003832	TEX264	testis expressed 264 [Source:HGNC Symbol
ENSGALG00000020392	-1.20337	1.1916	6.60064	0.0101942	0.100709	ENSGALG00000020392	PRIMA1	proline rich membrane anchor 1 [Source:HGNC Symbol
ENSGALG00000010098	0.677043	5.52105	6.59894	0.010204	0.100726	ENSGALG00000010098	SLC6A9	solute carrier family 6 member 9 [Source:HGNC Symbol
ENSGALG00000039394	-0.534386	7.06613	6.59714	0.0102143	0.100749	ENSGALG00000039394	PGM2	phosphoglucomutase 2 [Source:HGNC Symbol
ENSGALG00000009686	0.963909	2.54338	6.58892	0.0102615	0.101136	ENSGALG00000009686			2	23744767	23815855			NA
ENSGALG00000014718	0.601881	6.65	6.57611	0.0103357	0.101751	ENSGALG00000014718	MAP3K1	mitogen-activated protein kinase kinase kinase 1 [Source:HGNC Symbol
ENSGALG00000006644	1.85729	2.771	6.57534	0.0103401	0.101751	ENSGALG00000006644			13	16753797	16771870			416324
ENSGALG00000010491	-0.54852	5.04595	6.57038	0.010369	0.101828	ENSGALG00000010491	PWWP2B	PWWP domain containing 2B [Source:HGNC Symbol
ENSGALG00000013632	-0.551858	5.05606	6.57024	0.0103698	0.101828	ENSGALG00000013632	ACOT13	acyl-CoA thioesterase 13 [Source:HGNC Symbol
ENSGALG00000023364	-0.575222	4.75242	6.56981	0.0103723	0.101828	ENSGALG00000023364	CDC42EP4	CDC42 effector protein 4 [Source:HGNC Symbol
ENSGALG00000008744	0.69382	4.40916	6.56014	0.0104288	0.102303	ENSGALG00000008744	MCF2L2	MCF.2 cell line derived transforming sequence-like 2 [Source:HGNC Symbol
ENSGALG00000004612	0.537486	5.6773	6.55593	0.0104535	0.102466	ENSGALG00000004612	MTHFR	methylenetetrahydrofolate reductase [Source:HGNC Symbol
ENSGALG00000026225	-0.547002	6.43693	6.54995	0.0104887	0.102731	ENSGALG00000026225	PSMD12	proteasome 26S subunit, non-ATPase 12 [Source:HGNC Symbol
ENSGALG00000002963	-0.711634	5.14325	6.54528	0.0105163	0.102921	ENSGALG00000002963	PID1	phosphotyrosine interaction domain containing 1 [Source:HGNC Symbol
ENSGALG00000014054	0.558994	5.32528	6.5421	0.0105351	0.103024	ENSGALG00000014054	GRK6	G protein-coupled receptor kinase 6 [Source:HGNC Symbol
ENSGALG00000043650	1.18778	2.0887	6.53499	0.0105773	0.103356	ENSGALG00000043650	GFI1	growth factor independent 1 transcriptional repressor [Source:HGNC Symbol
ENSGALG00000041988	0.613194	5.50633	6.52009	0.0106662	0.104145	ENSGALG00000041988			1	109907383	109920133			395417
ENSGALG00000015143	-0.799399	3.72723	6.50828	0.0107373	0.104692	ENSGALG00000015143		Transthyretin [Source:UniProtKB/Swiss-Prot
ENSGALG00000034919	-0.572972	5.9081	6.50802	0.0107389	0.104692	ENSGALG00000034919			15	5081945	5097271			416826
ENSGALG00000028466	0.871136	5.25813	6.49368	0.0108259	0.105412	ENSGALG00000028466			11	1776707	1780905			100858424
ENSGALG00000023692	-1.213	0.709785	6.49308	0.0108295	0.105412	ENSGALG00000023692			4	11045412	11046359			NA
ENSGALG00000045597	1.33456	1.60837	6.48698	0.0108667	0.105692	ENSGALG00000045597			AADN04017115.1	21	2969			NA
ENSGALG00000038217	0.534646	7.25825	6.47125	0.0109633	0.106549	ENSGALG00000038217	CD82	CD82 molecule [Source:HGNC Symbol
ENSGALG00000044326	1.06081	6.35599	6.4693	0.0109754	0.106584	ENSGALG00000044326			LGE64	638465	713910			NA
ENSGALG00000012442	0.883623	2.81546	6.46353	0.011011	0.106848	ENSGALG00000012442	MFNG	MFNG O-fucosylpeptide 3-beta-N-acetylglucosaminyltransferase [Source:HGNC Symbol
ENSGALG00000029824	0.995497	1.56953	6.45953	0.0110359	0.106971	ENSGALG00000029824			1	54863006	54871746			NA
ENSGALG00000009641	1.92142	14.701	6.45874	0.0110408	0.106971	ENSGALG00000009641	COL1A2	collagen alpha-2(I) chain precursor [Source:RefSeq peptide
ENSGALG00000001042	0.676586	5.54124	6.44954	0.0110981	0.107444	ENSGALG00000001042	MTMR4	myotubularin related protein 4 [Source:HGNC Symbol
ENSGALG00000006350	0.531766	6.95325	6.44618	0.0111191	0.107565	ENSGALG00000006350			15	8167613	8170047			416937
ENSGALG00000001894	0.864786	2.68954	6.44255	0.0111419	0.107635	ENSGALG00000001894			21	2563200	2570115			419425
ENSGALG00000040325	-0.559778	5.9557	6.43927	0.0111625	0.107635	ENSGALG00000040325	EMC2	ER membrane protein complex subunit 2 [Source:HGNC Symbol
ENSGALG00000040424	0.916244	2.75255	6.4387	0.011166	0.107635	ENSGALG00000040424	SCNN1A	sodium channel epithelial 1 alpha subunit [Source:HGNC Symbol
ENSGALG00000004310	0.61108	6.43687	6.43864	0.0111664	0.107635	ENSGALG00000004310	TTYH3	tweety family member 3 [Source:HGNC Symbol
ENSGALG00000035196	0.78693	3.09096	6.43662	0.0111791	0.107635	ENSGALG00000035196			AADN04006822.1	21	9488			NA
ENSGALG00000030635	-0.699268	4.47672	6.43639	0.0111806	0.107635	ENSGALG00000030635			7	7918157	7919078			NA
ENSGALG00000009252	0.716209	5.14193	6.4353	0.0111874	0.107635	ENSGALG00000009252			9	19600701	19636193			424986
ENSGALG00000036569	-0.864101	3.00433	6.43412	0.0111948	0.107635	ENSGALG00000036569			3	54341395	54342443			NA
ENSGALG00000036176	-0.871014	3.4004	6.43242	0.0112056	0.107656	ENSGALG00000036176			1	72280285	72281347			NA
ENSGALG00000023083	1.39098	1.0956	6.42679	0.0112411	0.107915	ENSGALG00000023083	KIAA1958	KIAA1958 [Source:HGNC Symbol
ENSGALG00000039536	1.01906	1.44397	6.42509	0.0112519	0.107936	ENSGALG00000039536	C8orf22	chromosome 8 open reading frame 22 [Source:HGNC Symbol
ENSGALG00000043080	-0.882902	2.29954	6.42224	0.01127	0.107977	ENSGALG00000043080	CCDC85A	coiled-coil domain containing 85A [Source:HGNC Symbol
ENSGALG00000040754	1.82375	2.02227	6.4209	0.0112785	0.107977	ENSGALG00000040754			5	918081	919817			428832
ENSGALG00000046316	1.08394	3.25743	6.42018	0.0112831	0.107977	ENSGALG00000046316			27	3483420	3486566			771706
ENSGALG00000010891	0.898803	3.81009	6.41901	0.0112905	0.107977	ENSGALG00000010891	ABCB11	ATP binding cassette subfamily B member 11 [Source:HGNC Symbol
ENSGALG00000030969	1.17263	7.6131	6.41212	0.0113344	0.108314	ENSGALG00000030969	CLEC3B	C-type lectin domain family 3 member B [Source:HGNC Symbol
ENSGALG00000033385	-0.529004	5.41499	6.40941	0.0113517	0.108397	ENSGALG00000033385	COPS8	COP9 signalosome subunit 8 [Source:HGNC Symbol
ENSGALG00000006507	0.52064	6.58862	6.40439	0.0113838	0.108622	ENSGALG00000006507	CLMP	CXADR like membrane protein [Source:HGNC Symbol
ENSGALG00000026518	1.42068	3.93335	6.39344	0.0114543	0.109211	ENSGALG00000026518	RUNDC3A	RUN domain containing 3A [Source:HGNC Symbol
ENSGALG00000035135	-0.799923	3.3315	6.38362	0.0115178	0.109734	ENSGALG00000035135			10	8827016	8828050			NA
ENSGALG00000010127	-0.536713	7.43026	6.38105	0.0115345	0.109788	ENSGALG00000010127	GLO1	glyoxalase I [Source:HGNC Symbol
ENSGALG00000000713	0.587083	6.39758	6.38005	0.011541	0.109788	ENSGALG00000000713	ZFHX3	zinc finger homeobox 3 [Source:HGNC Symbol
ENSGALG00000001866	-1.28725	1.42334	6.37766	0.0115566	0.109853	ENSGALG00000001866	MCHR2	melanin-concentrating hormone receptor 2 [Source:RefSeq peptide
ENSGALG00000012317	1.78114	1.69981	6.37245	0.0115906	0.110093	ENSGALG00000012317	ADGB	androglobin [Source:HGNC Symbol
ENSGALG00000016067	-0.649296	5.65679	6.37108	0.0115995	0.110095	ENSGALG00000016067	HMG14	Non-histone chromosomal protein HMG-14B [Source:UniProtKB/Swiss-Prot
ENSGALG00000030380	1.49858	1.85769	6.36846	0.0116166	0.110114	ENSGALG00000030380			AADN04000612.1	98789	99811			425998
ENSGALG00000000208	-0.657764	5.02197	6.36809	0.011619	0.110114	ENSGALG00000000208	MCC	mutated in colorectal cancers [Source:HGNC Symbol
ENSGALG00000036300	-0.52651	6.15066	6.36004	0.0116719	0.110531	ENSGALG00000036300	SEC61A2	Sec61 translocon alpha 2 subunit [Source:HGNC Symbol
ENSGALG00000008297	0.6107	5.87068	6.35445	0.0117087	0.110797	ENSGALG00000008297	SEMA4B	semaphorin 4B [Source:HGNC Symbol
ENSGALG00000005171	-0.881227	3.38375	6.34921	0.0117434	0.111041	ENSGALG00000005171	AP1S3	adaptor related protein complex 1 sigma 3 subunit [Source:HGNC Symbol
ENSGALG00000032618	0.634167	4.78916	6.3428	0.0117859	0.111359	ENSGALG00000032618	DUSP5	dual specificity phosphatase 5 [Source:HGNC Symbol
ENSGALG00000039264	0.67143	4.54003	6.32921	0.0118765	0.112094	ENSGALG00000039264	SLA	Src like adaptor [Source:HGNC Symbol
ENSGALG00000037370	0.714517	4.47091	6.32847	0.0118815	0.112094	ENSGALG00000037370			26	621402	647088			NA
ENSGALG00000014477	0.843261	3.54305	6.32649	0.0118948	0.112135	ENSGALG00000014477			1	77208503	77219967			395362
ENSGALG00000041202	0.590198	5.60947	6.32356	0.0119144	0.112237	ENSGALG00000041202	FBXO32	F-box protein 32 [Source:HGNC Symbol
ENSGALG00000001945	0.620962	5.43033	6.31936	0.0119427	0.112418	ENSGALG00000001945			12	1236247	1247239			770487
ENSGALG00000002710	0.784592	4.88478	6.3156	0.011968	0.112573	ENSGALG00000002710	IPMK	inositol polyphosphate multikinase [Source:HGNC Symbol
ENSGALG00000037109	-0.93717	4.10722	6.31214	0.0119914	0.112708	ENSGALG00000037109			3	57585333	57609756			NA
ENSGALG00000001392	1.02394	2.59794	6.30159	0.012063	0.113296	ENSGALG00000001392	MMP23B	matrix metallopeptidase 23B [Source:HGNC Symbol
ENSGALG00000015356	-0.691173	4.74158	6.28965	0.0121445	0.113977	ENSGALG00000015356	IFT57	intraflagellar transport 57 [Source:HGNC Symbol
ENSGALG00000000154	0.904238	2.98979	6.28631	0.0121674	0.114107	ENSGALG00000000154	DENND2D	DENN domain containing 2D [Source:HGNC Symbol
ENSGALG00000010020	0.653971	5.19467	6.27798	0.0122247	0.114559	ENSGALG00000010020	TTC7A	tetratricopeptide repeat domain 7A [Source:HGNC Symbol
ENSGALG00000008318	0.578172	7.01666	6.2697	0.012282	0.11501	ENSGALG00000008318	SLK	STE20 like kinase [Source:HGNC Symbol
ENSGALG00000031430	-1.09909	1.01258	6.25055	0.0124154	0.116173	ENSGALG00000031430			8	5128027	5133557			NA
ENSGALG00000035194	0.529615	5.34667	6.24501	0.0124543	0.11645	ENSGALG00000035194	ARHGAP25	rho GTPase-activating protein 25 [Source:RefSeq peptide
ENSGALG00000042066	0.884496	3.16811	6.24335	0.0124661	0.116473	ENSGALG00000042066			AADN04016442.1	2341	4966			NA
ENSGALG00000013740	-0.542654	5.39402	6.23593	0.0125184	0.116744	ENSGALG00000013740	SLC20A1	solute carrier family 20 member 1 [Source:HGNC Symbol
ENSGALG00000041069	1.31053	1.32045	6.23557	0.012521	0.116744	ENSGALG00000041069			27	2681997	2710651			NA
ENSGALG00000035930	1.05945	2.78382	6.23529	0.0125229	0.116744	ENSGALG00000035930			20	6976640	6994754			NA
ENSGALG00000004355	-0.595331	5.03529	6.23177	0.0125478	0.11689	ENSGALG00000004355	MCU	mitochondrial calcium uniporter [Source:HGNC Symbol
ENSGALG00000040993	0.689742	8.36535	6.22872	0.0125695	0.117005	ENSGALG00000040993	BAMBI	BMP and activin membrane bound inhibitor [Source:HGNC Symbol
ENSGALG00000037557	1.02637	1.62099	6.22461	0.0125987	0.117148	ENSGALG00000037557			AADN04004883.1	84	14262			101748756
ENSGALG00000041617	1.52092	3.29265	6.22393	0.0126035	0.117148	ENSGALG00000041617			AADN04007170.1	2743	11320			NA
ENSGALG00000007012	0.65021	4.19481	6.21687	0.0126538	0.117529	ENSGALG00000007012	ARRDC4	arrestin domain containing 4 [Source:HGNC Symbol
ENSGALG00000001329	0.619019	6.31093	6.20995	0.0127034	0.117903	ENSGALG00000001329	EPB41	erythrocyte membrane protein band 4.1 [Source:HGNC Symbol
ENSGALG00000040298	-0.724231	3.46674	6.20787	0.0127184	0.117918	ENSGALG00000040298	TPK1	thiamin pyrophosphokinase 1 [Source:HGNC Symbol
ENSGALG00000005992	0.622087	5.80679	6.2071	0.0127239	0.117918	ENSGALG00000005992	PDE8A	phosphodiesterase 8A [Source:HGNC Symbol
ENSGALG00000013830	-0.67132	3.90192	6.20031	0.0127728	0.118228	ENSGALG00000013830	PRELID3A	PRELI domain containing 3A [Source:HGNC Symbol
ENSGALG00000004070	0.533427	6.15404	6.19957	0.0127781	0.118228	ENSGALG00000004070	MICALL2	MICAL like 2 [Source:HGNC Symbol
ENSGALG00000010448	-0.820818	9.20059	6.19855	0.0127855	0.118228	ENSGALG00000010448	LTBP1	latent transforming growth factor beta binding protein 1 [Source:HGNC Symbol
ENSGALG00000011209	-0.561757	7.62713	6.1841	0.0128903	0.11911	ENSGALG00000011209	EVL	Enah/Vasp-like [Source:HGNC Symbol
ENSGALG00000036805	1.23971	6.6002	6.1817	0.0129078	0.119184	ENSGALG00000036805	SPTB	spectrin beta, erythrocytic [Source:HGNC Symbol
ENSGALG00000010692	-0.998461	2.31202	6.17718	0.0129409	0.119402	ENSGALG00000010692	LRP8	LDL receptor related protein 8 [Source:HGNC Symbol
ENSGALG00000033084	-0.764689	3.44466	6.17409	0.0129635	0.119522	ENSGALG00000033084			23	2506190	2507966			NA
ENSGALG00000030268	0.62031	6.85198	6.16372	0.0130397	0.120137	ENSGALG00000030268	NKTR	natural killer cell triggering receptor [Source:HGNC Symbol
ENSGALG00000011274	1.0951	10.8233	6.16043	0.013064	0.120269	ENSGALG00000011274	DCN	decorin [Source:HGNC Symbol
ENSGALG00000033274	0.866062	2.6088	6.15919	0.0130731	0.120269	ENSGALG00000033274			KQ759645.1	297	6761			NA
ENSGALG00000003248	-0.611131	7.66928	6.14151	0.0132045	0.121388	ENSGALG00000003248		Activated RNA polymerase II transcriptional coactivator p15 [Source:UniProtKB/Swiss-Prot
ENSGALG00000016377	-0.623403	6.58876	6.13813	0.0132297	0.121531	ENSGALG00000016377	PXDN	peroxidasin [Source:HGNC Symbol
ENSGALG00000004663	-0.665036	7.10757	6.13576	0.0132475	0.121606	ENSGALG00000004663	ARFGEF2	ADP ribosylation factor guanine nucleotide exchange factor 2 [Source:HGNC Symbol
ENSGALG00000020488	-0.546058	5.32715	6.13426	0.0132587	0.12162	ENSGALG00000020488			5	16323167	16343974			423113
ENSGALG00000016227	0.952214	3.32237	6.13212	0.0132747	0.121679	ENSGALG00000016227	GPR34	G protein-coupled receptor 34 [Source:HGNC Symbol
ENSGALG00000003021	-1.16018	2.54096	6.11873	0.0133756	0.122499	ENSGALG00000003021	CHRNA5	neuronal acetylcholine receptor subunit alpha-5 precursor [Source:RefSeq peptide
ENSGALG00000001130	1.01068	2.20524	6.11766	0.0133838	0.122499	ENSGALG00000001130	WBSCR17	Williams-Beuren syndrome chromosome region 17 [Source:HGNC Symbol
ENSGALG00000027355	-1.0594	1.04986	6.11355	0.0134149	0.122696	ENSGALG00000027355	TPBG	trophoblast glycoprotein [Source:HGNC Symbol
ENSGALG00000040444	1.16012	1.5092	6.11014	0.0134409	0.122843	ENSGALG00000040444	SEMA3C	semaphorin 3C [Source:HGNC Symbol
ENSGALG00000014953	-0.512899	5.82893	6.1082	0.0134556	0.122889	ENSGALG00000014953	RWDD1	RWD domain containing 1 [Source:HGNC Symbol
ENSGALG00000035760	0.502504	6.00817	6.10056	0.0135139	0.123331	ENSGALG00000035760			AADN04001595.1	21	4578			101748015
ENSGALG00000009429	1.19642	1.60732	6.08923	0.0136008	0.124035	ENSGALG00000009429	RXFP1	relaxin/insulin like family peptide receptor 1 [Source:HGNC Symbol
ENSGALG00000011803	-0.671538	4.82138	6.08636	0.0136229	0.12413	ENSGALG00000011803	EMP1	epithelial membrane protein 1 [Source:HGNC Symbol
ENSGALG00000002016	0.505928	5.59317	6.08532	0.013631	0.12413	ENSGALG00000002016	PRKCD	protein kinase C delta [Source:HGNC Symbol
ENSGALG00000014964	-0.628497	5.5243	6.08146	0.0136608	0.124311	ENSGALG00000014964	NT5DC1	5'-nucleotidase domain containing 1 [Source:HGNC Symbol
ENSGALG00000010493	0.521135	6.82688	6.07815	0.0136864	0.124454	ENSGALG00000010493	INPP5A	inositol polyphosphate-5-phosphatase A [Source:HGNC Symbol
ENSGALG00000003196	0.891941	4.17695	6.05922	0.0138339	0.125637	ENSGALG00000003196		Angiogenin [Source:UniProtKB/Swiss-Prot
ENSGALG00000008485	-0.51193	7.33291	6.05837	0.0138405	0.125637	ENSGALG00000008485	CCNYL1	cyclin Y like 1 [Source:HGNC Symbol
ENSGALG00000010595	0.915705	3.23777	6.05761	0.0138465	0.125637	ENSGALG00000010595	GPR65	G protein-coupled receptor 65 [Source:HGNC Symbol
ENSGALG00000002024	-0.606148	5.91682	6.05545	0.0138634	0.125656	ENSGALG00000002024	COMT	catechol-O-methyltransferase [Source:HGNC Symbol
ENSGALG00000005763	0.863856	4.54091	6.0548	0.0138686	0.125656	ENSGALG00000005763			2	4612936	4631470			420415
ENSGALG00000039221	0.726676	4.11751	6.05265	0.0138854	0.125719	ENSGALG00000039221			5	16094708	16111802			423110
ENSGALG00000039842	-0.759813	3.39442	6.04859	0.0139174	0.125837	ENSGALG00000039842	STK19	serine/threonine kinase 19 [Source:HGNC Symbol
ENSGALG00000012131	-0.638329	4.53537	6.04845	0.0139185	0.125837	ENSGALG00000012131	ELOVL6	Elongation of very long chain fatty acids protein 6 [Source:UniProtKB/Swiss-Prot
ENSGALG00000038519	0.716145	3.84359	6.04715	0.0139287	0.125839	ENSGALG00000038519			AADN04000896.1	3426	9512			NA
ENSGALG00000011834	-0.874097	2.89473	6.03677	0.0140109	0.126353	ENSGALG00000011834	NUDT6	nudix hydrolase 6 [Source:HGNC Symbol
ENSGALG00000015461	1.14815	1.67194	6.03602	0.0140169	0.126353	ENSGALG00000015461			1	91922427	91932287			396098
ENSGALG00000000707	-0.620316	7.75874	6.03563	0.01402	0.126353	ENSGALG00000000707	PSMD7	proteasome 26S subunit, non-ATPase 7 [Source:HGNC Symbol
ENSGALG00000036220	-1.28952	1.20621	6.03489	0.0140258	0.126353	ENSGALG00000036220			17	862625	864029			NA
ENSGALG00000030836	1.11897	0.904371	6.03363	0.0140359	0.126353	ENSGALG00000030836	PSD2	pleckstrin and Sec7 domain containing 2 [Source:HGNC Symbol
ENSGALG00000015835	1.14848	0.603316	6.02862	0.0140758	0.126598	ENSGALG00000015835	GRIK1	glutamate ionotropic receptor kainate type subunit 1 [Source:HGNC Symbol
ENSGALG00000013771	-1.08536	2.29792	6.02768	0.0140832	0.126598	ENSGALG00000013771	KIAA1211	KIAA1211 [Source:HGNC Symbol
ENSGALG00000000625	0.949666	3.99983	6.02057	0.0141401	0.127019	ENSGALG00000000625	MAPT		27	3126090	3162020			426737
ENSGALG00000005195	-0.474709	6.71264	6.01717	0.0141673	0.127172	ENSGALG00000005195	OSBPL2	oxysterol binding protein like 2 [Source:HGNC Symbol
ENSGALG00000014069	-0.546684	6.28904	6.01337	0.0141979	0.127355	ENSGALG00000014069	TP53I11	tumor protein p53 inducible protein 11 [Source:HGNC Symbol
ENSGALG00000012421	0.6875	5.07746	6.00792	0.0142418	0.127461	ENSGALG00000012421	ARHGAP15	Rho GTPase activating protein 15 [Source:HGNC Symbol
ENSGALG00000010090	0.628863	5.83648	6.00747	0.0142454	0.127461	ENSGALG00000010090	FAM160A1	family with sequence similarity 160 member A1 [Source:HGNC Symbol
ENSGALG00000010001	-1.21209	1.44619	6.00734	0.0142465	0.127461	ENSGALG00000010001	EGLN3	egl-9 family hypoxia inducible factor 3 [Source:HGNC Symbol
ENSGALG00000010507	0.818234	3.33567	6.00573	0.0142595	0.127461	ENSGALG00000010507			25	2411319	2419611			425592
ENSGALG00000015439	-0.620763	7.37778	6.00563	0.0142603	0.127461	ENSGALG00000015439	SLC44A1	solute carrier family 44 member 1 [Source:HGNC Symbol
ENSGALG00000006796	0.593377	5.22774	6.00194	0.0142902	0.127637	ENSGALG00000006796			4	5209857	5212690			NA
ENSGALG00000013135	-0.637654	8.444	5.9898	0.0143888	0.128427	ENSGALG00000013135	GALNT1	polypeptide N-acetylgalactosaminyltransferase 1 [Source:HGNC Symbol
ENSGALG00000040040	1.10723	0.976246	5.98604	0.0144196	0.12861	ENSGALG00000040040			Z	479768	479971			NA
ENSGALG00000037822	1.19327	0.628478	5.98217	0.0144512	0.128801	ENSGALG00000037822			AADN04001930.1	11437	12921			NA
ENSGALG00000001189	0.854193	3.55915	5.97154	0.0145386	0.129488	ENSGALG00000001189	NCF1	neutrophil cytosolic factor 1 [Source:HGNC Symbol
ENSGALG00000014222	-0.483539	6.00638	5.96848	0.0145638	0.129621	ENSGALG00000014222			1	70276350	70292392			418240
ENSGALG00000004496	0.499018	5.49504	5.96305	0.0146087	0.129929	ENSGALG00000004496	TNIP1	TNFAIP3 interacting protein 1 [Source:HGNC Symbol
ENSGALG00000028744	-0.83204	3.07523	5.95938	0.0146392	0.130108	ENSGALG00000028744	TMEM18	Transmembrane protein 18 [Source:UniProtKB/Swiss-Prot
ENSGALG00000040426	-0.577855	7.13082	5.9566	0.0146623	0.130162	ENSGALG00000040426	CREG1	Protein CREG1 [Source:UniProtKB/Swiss-Prot
ENSGALG00000017106	1.158	2.01392	5.95615	0.014666	0.130162	ENSGALG00000017106	ATP8A2	ATPase phospholipid transporting 8A2 [Source:HGNC Symbol
ENSGALG00000001872	-0.508471	6.87241	5.95365	0.0146868	0.130255	ENSGALG00000001872	SDF4	45 kDa calcium-binding protein [Source:UniProtKB/Swiss-Prot
ENSGALG00000042388	-1.18126	1.95061	5.94762	0.0147372	0.130609	ENSGALG00000042388	LAMA2	laminin subunit alpha 2 [Source:HGNC Symbol
ENSGALG00000007364	-0.610175	5.74719	5.94212	0.0147832	0.130925	ENSGALG00000007364	TOB1	transducer of ERBB2, 1 [Source:HGNC Symbol
ENSGALG00000014965	-1.85206	14.1734	5.93293	0.0148605	0.131512	ENSGALG00000014965	COL10A1	collagen type X alpha 1 chain [Source:HGNC Symbol
ENSGALG00000025748	0.986187	1.32852	5.93176	0.0148704	0.131512	ENSGALG00000025748	FGF9	fibroblast growth factor 9 [Source:HGNC Symbol
ENSGALG00000033271	-0.830782	2.63215	5.9287	0.0148962	0.131648	ENSGALG00000033271	PFKM	Gallus gallus phosphofructokinase, muscle (PFKM), mRNA. [Source:RefSeq mRNA
ENSGALG00000013073	-0.779086	3.10855	5.92528	0.0149252	0.131811	ENSGALG00000013073	UPP1	uridine phosphorylase 1 [Source:HGNC Symbol
ENSGALG00000034693	0.958704	3.04129	5.92052	0.0149655	0.132075	ENSGALG00000034693	MLLT6	MLLT6, PHD finger domain containing [Source:HGNC Symbol
ENSGALG00000016803	1.08711	2.68257	5.91572	0.0150064	0.132343	ENSGALG00000016803	ST6GAL2	ST6 beta-galactoside alpha-2,6-sialyltransferase 2 [Source:HGNC Symbol
ENSGALG00000008542	0.671043	6.81236	5.91426	0.0150188	0.132359	ENSGALG00000008542	ADD3	adducin 3 [Source:HGNC Symbol
ENSGALG00000035856	0.528006	6.61668	5.90985	0.0150565	0.132597	ENSGALG00000035856			25	1283095	1284656			100859319
ENSGALG00000001571	0.660143	6.5087	5.90863	0.0150669	0.132597	ENSGALG00000001571	MYO1F	myosin IF [Source:HGNC Symbol
ENSGALG00000034590	0.818377	3.48318	5.90275	0.0151173	0.132926	ENSGALG00000034590	CELF2	CUGBP Elav-like family member 2 [Source:HGNC Symbol
ENSGALG00000015377	-0.605611	5.52994	5.9018	0.0151254	0.132926	ENSGALG00000015377			1	88509484	88552963			NA
ENSGALG00000006138	0.870264	3.25603	5.89828	0.0151557	0.133099	ENSGALG00000006138			20	9941292	9949052			NA
ENSGALG00000000608	0.743602	3.76838	5.88896	0.0152361	0.133621	ENSGALG00000000608	CDH1	cadherin 1 [Source:HGNC Symbol
ENSGALG00000011329	0.684286	6.65466	5.88893	0.0152364	0.133621	ENSGALG00000011329	AFDN	afadin, adherens junction formation factor [Source:HGNC Symbol
ENSGALG00000000818	0.70372	4.16531	5.87752	0.0153354	0.134307	ENSGALG00000000818	LRRC32	leucine rich repeat containing 32 [Source:HGNC Symbol
ENSGALG00000006652	0.661835	5.88045	5.87746	0.0153359	0.134307	ENSGALG00000006652	DIP2C	disco interacting protein 2 homolog C [Source:HGNC Symbol
ENSGALG00000010005	-0.662555	8.43477	5.87401	0.015366	0.134477	ENSGALG00000010005	EPAS1	endothelial PAS domain protein 1 [Source:HGNC Symbol
ENSGALG00000033295	-0.692215	4.09818	5.87088	0.0153934	0.134622	ENSGALG00000033295	CAV2	caveolin 2 [Source:HGNC Symbol
ENSGALG00000023135	-0.526506	6.445	5.86747	0.0154232	0.134789	ENSGALG00000023135	SRP54	signal recognition particle 54 [Source:HGNC Symbol
ENSGALG00000040131	0.572433	6.15197	5.86103	0.0154797	0.13519	ENSGALG00000040131	CAMKK2	calcium/calmodulin dependent protein kinase kinase 2 [Source:HGNC Symbol
ENSGALG00000039887	-0.966513	1.50829	5.8572	0.0155134	0.13539	ENSGALG00000039887			25	2504446	2506092			776376
ENSGALG00000003645	0.921423	5.23625	5.85366	0.0155447	0.135568	ENSGALG00000003645	PITPNM3	PITPNM family member 3 [Source:HGNC Symbol
ENSGALG00000007641	0.581208	5.51593	5.84383	0.0156318	0.136234	ENSGALG00000007641	LDB1	LIM domain-binding protein 1 [Source:RefSeq peptide
ENSGALG00000042552	0.703559	7.90944	5.84108	0.0156562	0.136352	ENSGALG00000042552	TJP1	tight junction protein 1 [Source:HGNC Symbol
ENSGALG00000026271	-0.572063	4.68616	5.83495	0.0157109	0.136733	ENSGALG00000026271	TM2D3	TM2 domain-containing protein 3 isoform 2 [Source:RefSeq peptide
ENSGALG00000000843	0.692501	6.37433	5.83321	0.0157264	0.136757	ENSGALG00000000843	DOT1L	DOT1 like histone lysine methyltransferase [Source:HGNC Symbol
ENSGALG00000036806	0.579463	6.20755	5.83173	0.0157397	0.136757	ENSGALG00000036806	GDF11	growth differentiation factor 11 [Source:HGNC Symbol
ENSGALG00000015020	-0.660578	3.85677	5.83054	0.0157503	0.136757	ENSGALG00000015020	TMEM171	transmembrane protein 171 [Source:HGNC Symbol
ENSGALG00000043831	-1.16125	1.07848	5.82978	0.0157571	0.136757	ENSGALG00000043831	LRRC73	leucine rich repeat containing 73 [Source:HGNC Symbol
ENSGALG00000008166	0.966077	2.41272	5.82635	0.0157879	0.136811	ENSGALG00000008166	TLR15	Gallus gallus toll-like receptor 15 (TLR15), mRNA. [Source:RefSeq mRNA
ENSGALG00000027789	0.887582	3.30664	5.82595	0.0157914	0.136811	ENSGALG00000027789	RAB37	RAB37, member RAS oncogene family [Source:HGNC Symbol
ENSGALG00000003107	-0.540407	7.14432	5.82545	0.0157959	0.136811	ENSGALG00000003107	AMFR	autocrine motility factor receptor [Source:HGNC Symbol
ENSGALG00000015056	0.72551	3.85345	5.80897	0.0159446	0.137976	ENSGALG00000015056			2	103493136	103529171			NA
ENSGALG00000035414	-1.01903	1.46478	5.80812	0.0159524	0.137976	ENSGALG00000035414	C17orf113	chromosome 17 open reading frame 113 [Source:HGNC Symbol
ENSGALG00000012080	1.15968	1.0829	5.80338	0.0159954	0.138253	ENSGALG00000012080			2	46391293	46392168			NA
ENSGALG00000044661	0.709988	5.91424	5.79888	0.0160364	0.138368	ENSGALG00000044661			28	1271207	1272845			426049
ENSGALG00000026781	0.812001	3.90863	5.79864	0.0160386	0.138368	ENSGALG00000026781	ALOX5AP	arachidonate 5-lipoxygenase activating protein [Source:HGNC Symbol
ENSGALG00000006608	-1.1587	6.48041	5.79778	0.0160464	0.138368	ENSGALG00000006608			5	14113198	14118876			770392
ENSGALG00000023818	1.6357	6.42635	5.7971	0.0160527	0.138368	ENSGALG00000023818			27	5258118	5258992			428310
ENSGALG00000015290	-1.11728	1.16391	5.79545	0.0160677	0.138403	ENSGALG00000015290	LIX1	limb and CNS expressed 1 [Source:HGNC Symbol
ENSGALG00000032344	0.720344	3.29167	5.79112	0.0161074	0.138649	ENSGALG00000032344			AADN04004878.1	3700	14270			100858068
ENSGALG00000029339	0.793343	3.7596	5.78614	0.016153	0.138947	ENSGALG00000029339			AADN04024571.1	21	1042			NA
ENSGALG00000003747	-0.552377	6.14113	5.7835	0.0161773	0.139061	ENSGALG00000003747	OSMR	oncostatin M receptor [Source:HGNC Symbol
ENSGALG00000002699	0.462806	6.4133	5.77504	0.0162554	0.139623	ENSGALG00000002699	VAV2	vav guanine nucleotide exchange factor 2 [Source:HGNC Symbol
ENSGALG00000033532	-0.555036	6.81085	5.774	0.0162649	0.139623	ENSGALG00000033532	RAD23A	RAD23 homolog A, nucleotide excision repair protein [Source:HGNC Symbol
ENSGALG00000016570	0.96131	1.62271	5.7717	0.0162863	0.139711	ENSGALG00000016570			3	105538305	105551077			770996
ENSGALG00000039054	1.24452	1.54593	5.76571	0.0163418	0.140092	ENSGALG00000039054			1	194845635	194873090			107052466
ENSGALG00000010326	0.542622	6.47083	5.75856	0.0164086	0.140568	ENSGALG00000010326	FLVCR2	feline leukemia virus subgroup C cellular receptor family member 2 [Source:HGNC Symbol
ENSGALG00000005331	-0.652308	3.85361	5.75693	0.0164237	0.140602	ENSGALG00000005331	GJC2	gap junction protein gamma 2 [Source:HGNC Symbol
ENSGALG00000029858	-1.27506	1.8777	5.75443	0.0164471	0.140683	ENSGALG00000029858			11	3480226	3500107			NA
ENSGALG00000030396	-0.597116	4.9106	5.75353	0.0164555	0.140683	ENSGALG00000030396	HMGA1	high mobility group AT-hook 1 [Source:HGNC Symbol
ENSGALG00000029927	-0.659665	5.47337	5.74991	0.0164895	0.140867	ENSGALG00000029927	STRBP	Spermatid perinuclear RNA-binding protein [Source:UniProtKB/Swiss-Prot
ENSGALG00000029975	0.522439	6.80789	5.74886	0.0164994	0.140867	ENSGALG00000029975			KQ759689.1	2611	7645			NA
ENSGALG00000032313	0.540264	7.49363	5.74043	0.0165788	0.141448	ENSGALG00000032313	KDELR3	KDEL endoplasmic reticulum protein retention receptor 3 [Source:HGNC Symbol
ENSGALG00000017308	-1.079	1.11058	5.73	0.0166775	0.14213	ENSGALG00000017308	CHRDL2	chordin like 2 [Source:HGNC Symbol
ENSGALG00000030781	-0.872275	9.27645	5.7296	0.0166813	0.14213	ENSGALG00000030781	CA2	Carbonic anhydrase 2 [Source:UniProtKB/Swiss-Prot
ENSGALG00000045241	0.844711	3.40169	5.71945	0.016778	0.142801	ENSGALG00000045241			25	61321	67752			NA
ENSGALG00000035419	-0.951844	2.8948	5.71896	0.0167827	0.142801	ENSGALG00000035419	CDON	cell adhesion associated, oncogene regulated [Source:HGNC Symbol
ENSGALG00000001328	-0.723113	9.05205	5.70687	0.0168986	0.143679	ENSGALG00000001328	BSG	basigin (Ok blood group) [Source:HGNC Symbol
ENSGALG00000017015	-0.560277	5.92581	5.70581	0.0169088	0.143679	ENSGALG00000017015	RNASEH2B	ribonuclease H2 subunit B [Source:HGNC Symbol
ENSGALG00000027908	0.74381	3.6686	5.70399	0.0169264	0.143732	ENSGALG00000027908	CYP2U1	cytochrome P450 family 2 subfamily U member 1 [Source:HGNC Symbol
ENSGALG00000031983	-0.549487	6.69457	5.69505	0.0170128	0.144368	ENSGALG00000031983	MPHOSPH6	M-phase phosphoprotein 6 [Source:HGNC Symbol
ENSGALG00000004621	0.681496	7.62583	5.68878	0.0170737	0.144787	ENSGALG00000004621	PREX1	phosphatidylinositol-3,4,5-trisphosphate dependent Rac exchange factor 1 [Source:HGNC Symbol
ENSGALG00000021031	-0.559308	5.22655	5.68195	0.0171403	0.145253	ENSGALG00000021031	ACKR3	atypical chemokine receptor 3 [Source:HGNC Symbol
ENSGALG00000030866	-1.17021	4.05593	5.67927	0.0171665	0.145378	ENSGALG00000030866	CPQ	carboxypeptidase Q [Source:HGNC Symbol
ENSGALG00000006602	1.17828	4.79938	5.67457	0.0172125	0.145613	ENSGALG00000006602	SYT8	synaptotagmin 8 [Source:HGNC Symbol
ENSGALG00000035589	0.932736	2.269	5.67407	0.0172175	0.145613	ENSGALG00000035589			19	9052619	9055126			NA
ENSGALG00000023936	0.802434	3.32195	5.6697	0.0172604	0.145879	ENSGALG00000023936			21	2221202	2229269			771069
ENSGALG00000005340	-0.627687	3.8681	5.66059	0.0173503	0.14654	ENSGALG00000005340	SLC35A3	solute carrier family 35 member A3 [Source:HGNC Symbol
ENSGALG00000011902	-0.677294	5.6113	5.65906	0.0173654	0.146569	ENSGALG00000011902	TAGLN	transgelin [Source:HGNC Symbol
ENSGALG00000006942	0.670161	3.70149	5.65013	0.0174541	0.147218	ENSGALG00000006942			15	9093095	9095888			NA
ENSGALG00000017042	-0.554649	7.02738	5.64548	0.0175004	0.14751	ENSGALG00000017042	UFM1	Ubiquitin-fold modifier 1 [Source:UniProtKB/Swiss-Prot
ENSGALG00000038933	0.613886	4.56718	5.64284	0.0175268	0.147633	ENSGALG00000038933	FABP7	Fatty acid-binding protein, brain [Source:UniProtKB/Swiss-Prot
ENSGALG00000000498	-1.0256	3.73281	5.63976	0.0175576	0.147794	ENSGALG00000000498			27	2830975	2847223			419953
ENSGALG00000030542	0.61595	4.81781	5.63688	0.0175865	0.147938	ENSGALG00000030542	SEMA6D	semaphorin 6D [Source:HGNC Symbol
ENSGALG00000037704	0.479358	6.60365	5.62806	0.0176752	0.148445	ENSGALG00000037704			AADN04012016.1	21	5704			107050926
ENSGALG00000005638	0.539409	7.19624	5.62726	0.0176832	0.148445	ENSGALG00000005638	IL2RG	interleukin 2 receptor, gamma (severe combined immunodeficiency) Isoform 2 precursor [Source:RefSeq peptide
ENSGALG00000009628	0.566128	6.77674	5.62601	0.0176959	0.148445	ENSGALG00000009628			4	11436464	11437348			425504
ENSGALG00000006851	1.37153	1.11209	5.62551	0.0177009	0.148445	ENSGALG00000006851			4	6599257	7006957			422264
ENSGALG00000026188	0.534602	6.76419	5.62339	0.0177223	0.148445	ENSGALG00000026188	TMEM8A	transmembrane protein 8A [Source:HGNC Symbol
ENSGALG00000011121	-0.788314	5.83221	5.62309	0.0177254	0.148445	ENSGALG00000011121	SLC35D1	solute carrier family 35 member D1 [Source:HGNC Symbol
ENSGALG00000002099	0.660875	5.04028	5.6227	0.0177293	0.148445	ENSGALG00000002099	PFKFB4	6-phosphofructo-2-kinase/fructose-2,6-biphosphatase 4 [Source:HGNC Symbol
ENSGALG00000036057	-0.593629	3.94987	5.61235	0.0178343	0.149224	ENSGALG00000036057			Z	41588561	41651260			NA
ENSGALG00000010133	-0.757047	5.29916	5.61058	0.0178523	0.149276	ENSGALG00000010133	PTCH2	patched 2 [Source:HGNC Symbol
ENSGALG00000004412	-0.482287	5.64912	5.6088	0.0178705	0.149329	ENSGALG00000004412	DIABLO	diablo IAP-binding mitochondrial protein [Source:HGNC Symbol
ENSGALG00000037545	1.16778	1.55472	5.59891	0.0179716	0.150074	ENSGALG00000037545	GRIP2	glutamate receptor interacting protein 2 [Source:HGNC Symbol
ENSGALG00000004613	0.672994	3.70055	5.59141	0.0180488	0.150525	ENSGALG00000004613			19	6626797	6639651			395507
ENSGALG00000043332	0.865825	2.16084	5.59118	0.0180511	0.150525	ENSGALG00000043332			6	10970974	11009124			NA
ENSGALG00000015289	-0.858706	1.95707	5.59017	0.0180615	0.150525	ENSGALG00000015289	ARMC2	armadillo repeat containing 2 [Source:HGNC Symbol
ENSGALG00000014952	-0.492929	5.75075	5.58173	0.0181488	0.151152	ENSGALG00000014952	COL4A3BP	collagen type IV alpha 3 binding protein [Source:HGNC Symbol
ENSGALG00000016998	0.609529	4.1552	5.57533	0.0182152	0.151605	ENSGALG00000016998	LPAR6	lysophosphatidic acid receptor 6 [Source:HGNC Symbol
ENSGALG00000004083	1.15594	3.06579	5.56881	0.0182832	0.152022	ENSGALG00000004083	GRIA1	glutamate ionotropic receptor AMPA type subunit 1 [Source:HGNC Symbol
ENSGALG00000007788	0.579271	5.2738	5.56661	0.0183062	0.152022	ENSGALG00000007788	ABCB7	ATP binding cassette subfamily B member 7 [Source:HGNC Symbol
ENSGALG00000038773	-0.546228	4.71134	5.56593	0.0183133	0.152022	ENSGALG00000038773			KQ759484.1	9580	9947			NA
ENSGALG00000017036	0.684729	3.69992	5.56589	0.0183137	0.152022	ENSGALG00000017036	LHFP	lipoma HMGIC fusion partner [Source:HGNC Symbol
ENSGALG00000030411	-0.50969	7.21576	5.56414	0.018332	0.152073	ENSGALG00000030411	PSMA7	proteasome subunit alpha 7 [Source:HGNC Symbol
ENSGALG00000007687	-0.463773	6.70769	5.56283	0.0183457	0.152087	ENSGALG00000007687	MAP2K1	mitogen-activated protein kinase kinase 1 [Source:HGNC Symbol
ENSGALG00000037901	0.625634	6.86438	5.56124	0.0183624	0.152125	ENSGALG00000037901	EFEMP1	EGF containing fibulin like extracellular matrix protein 1 [Source:HGNC Symbol
ENSGALG00000017050	1.05477	2.15891	5.55525	0.0184254	0.152546	ENSGALG00000017050	SMAD9	SMAD family member 9 [Source:HGNC Symbol
ENSGALG00000005541	1.14973	1.24615	5.54837	0.0184979	0.153046	ENSGALG00000005541	GJB1	gap junction protein beta 1 [Source:HGNC Symbol
ENSGALG00000008818	-0.567687	7.97131	5.54476	0.0185361	0.153261	ENSGALG00000008818	IDH1	isocitrate dehydrogenase (NADP(+)) 1, cytosolic [Source:HGNC Symbol
ENSGALG00000034399	0.518508	5.75693	5.53468	0.0186432	0.153944	ENSGALG00000034399			AADN04002600.1	1819	4583			NA
ENSGALG00000042773	0.849437	2.77406	5.53467	0.0186432	0.153944	ENSGALG00000042773	VOPP1	vesicular, overexpressed in cancer, prosurvival protein 1 [Source:HGNC Symbol
ENSGALG00000004591	-0.995879	0.933602	5.52187	0.0187802	0.154974	ENSGALG00000004591	SERPINC1	serpin family C member 1 [Source:HGNC Symbol
ENSGALG00000037087	-0.555575	5.96561	5.52054	0.0187945	0.15499	ENSGALG00000037087	RPF2	ribosome production factor 2 homolog [Source:HGNC Symbol
ENSGALG00000001373	0.718481	4.76788	5.50562	0.0189554	0.156201	ENSGALG00000001373	TRAF3IP3	TRAF3 interacting protein 3 [Source:HGNC Symbol
ENSGALG00000044830	-0.687768	3.30072	5.50463	0.0189662	0.156201	ENSGALG00000044830			Z	9453130	9455087			NA
ENSGALG00000033572	-0.498891	6.01775	5.50254	0.0189888	0.156285	ENSGALG00000033572	SORT1	sortilin 1 [Source:HGNC Symbol
ENSGALG00000003485	0.677682	6.69678	5.49596	0.0190604	0.156772	ENSGALG00000003485	CCND3	cyclin D3 [Source:HGNC Symbol
ENSGALG00000004152	-0.535309	5.37653	5.49397	0.0190821	0.156848	ENSGALG00000004152	C9orf78	chromosome 9 open reading frame 78 [Source:HGNC Symbol
ENSGALG00000006783	-0.967524	10.4556	5.49157	0.0191083	0.156869	ENSGALG00000006783	PLOD2	procollagen-lysine,2-oxoglutarate 5-dioxygenase 2 [Source:HGNC Symbol
ENSGALG00000045199	0.498333	5.47609	5.49145	0.0191097	0.156869	ENSGALG00000045199			5	1554590	1556262			NA
ENSGALG00000041787	0.573352	5.94815	5.48838	0.0191433	0.157043	ENSGALG00000041787	PLA2G15	phospholipase A2 group XV [Source:HGNC Symbol
ENSGALG00000043672	0.637932	8.17535	5.48201	0.0192131	0.157512	ENSGALG00000043672			12	640217	687795			NA
ENSGALG00000034305	1.05142	1.0806	5.47731	0.0192649	0.157796	ENSGALG00000034305			13	13838714	13840339			416292
ENSGALG00000034898	0.778425	4.54105	5.47658	0.0192729	0.157796	ENSGALG00000034898	ITPK1	Inositol-tetrakisphosphate 1-kinase [Source:UniProtKB/Swiss-Prot
ENSGALG00000008947	-1.18712	1.10889	5.47546	0.0192853	0.157796	ENSGALG00000008947	PAK5	p21 (RAC1) activated kinase 5 [Source:HGNC Symbol
ENSGALG00000046411	0.809391	3.36873	5.47052	0.0193399	0.158139	ENSGALG00000046411			3	105089175	105158672			NA
ENSGALG00000007138	-0.498777	5.24805	5.46668	0.0193825	0.158385	ENSGALG00000007138	MED28	mediator complex subunit 28 [Source:HGNC Symbol
ENSGALG00000034592	0.724685	3.74468	5.45218	0.019544	0.159532	ENSGALG00000034592			28	4813319	4843107			428354
ENSGALG00000006074	-0.929338	3.20779	5.451	0.0195571	0.159532	ENSGALG00000006074	SOX6	SRY-box 6 [Source:HGNC Symbol
ENSGALG00000003163	0.729826	4.41621	5.45018	0.0195663	0.159532	ENSGALG00000003163	GNAO1	G protein subunit alpha o1 [Source:HGNC Symbol
ENSGALG00000026092	1.02495	2.42548	5.44879	0.0195819	0.159532	ENSGALG00000026092	HRH4	histamine receptor H4 [Source:HGNC Symbol
ENSGALG00000036876	-0.470712	6.52678	5.44839	0.0195864	0.159532	ENSGALG00000036876	TMEM230	Transmembrane protein 230 [Source:UniProtKB/Swiss-Prot
ENSGALG00000003282	0.601712	7.13337	5.44618	0.0196111	0.159631	ENSGALG00000003282	STAT5B	signal transducer and activator of transcription 5B [Source:RefSeq peptide
ENSGALG00000025764	0.603084	8.35347	5.44222	0.0196556	0.15989	ENSGALG00000025764	FKBP10	FK506 binding protein 10 [Source:HGNC Symbol
ENSGALG00000011190	0.901191	5.08466	5.44058	0.0196742	0.159937	ENSGALG00000011190			4	46742443	46743346			NA
ENSGALG00000002113	0.531717	6.03739	5.42577	0.0198417	0.161137	ENSGALG00000002113	LCP2	lymphocyte cytosolic protein 2 [Source:HGNC Symbol
ENSGALG00000040648	-0.843179	2.94935	5.42527	0.0198474	0.161137	ENSGALG00000040648	RGS11	regulator of G protein signaling 11 [Source:HGNC Symbol
ENSGALG00000037166	-0.885556	2.12919	5.41985	0.0199091	0.161534	ENSGALG00000037166			AADN04000612.1	87266	89720			101752158
ENSGALG00000026250	0.916992	2.18562	5.41567	0.0199568	0.161816	ENSGALG00000026250			22	1405360	1406967			NA
ENSGALG00000013968	-0.46888	6.19687	5.40956	0.0200268	0.162279	ENSGALG00000013968	SGCB	sarcoglycan beta [Source:HGNC Symbol
ENSGALG00000001617	-1.04463	2.02929	5.40779	0.0200471	0.162339	ENSGALG00000001617	CAMKK1	calcium/calmodulin dependent protein kinase kinase 1 [Source:HGNC Symbol
ENSGALG00000020726	-1.38699	1.99101	5.40634	0.0200638	0.16237	ENSGALG00000020726			6	23074976	23078138			NA
ENSGALG00000019555	0.991353	1.48779	5.40276	0.0201049	0.162598	ENSGALG00000019555	SERPINB1	serpin family B member 1 [Source:HGNC Symbol
ENSGALG00000041329	-1.24194	0.774844	5.39612	0.0201815	0.162957	ENSGALG00000041329			AADN04005320.1	4660	6021			NA
ENSGALG00000040957	0.954697	3.83088	5.39609	0.0201819	0.162957	ENSGALG00000040957	2002-08-01	argonaute 2, RISC catalytic component [Source:HGNC Symbol
ENSGALG00000011474	0.744114	2.79785	5.39383	0.0202081	0.162957	ENSGALG00000011474			2	40330244	40335387			NA
ENSGALG00000007771	0.667283	4.57525	5.39373	0.0202093	0.162957	ENSGALG00000007771	FAM210B	family with sequence similarity 210 member B [Source:HGNC Symbol
ENSGALG00000007252	0.708469	3.4458	5.39311	0.0202164	0.162957	ENSGALG00000007252	ANKDD1A	ankyrin repeat and death domain containing 1A [Source:HGNC Symbol
ENSGALG00000003567	0.758474	3.72994	5.39219	0.0202271	0.162957	ENSGALG00000003567	FNDC5	fibronectin type III domain containing 5 [Source:HGNC Symbol
ENSGALG00000031424	-0.857084	9.61068	5.39032	0.0202488	0.163006	ENSGALG00000031424	SDC2	syndecan 2 [Source:HGNC Symbol
ENSGALG00000034297	0.702395	4.73253	5.38847	0.0202702	0.163006	ENSGALG00000034297	TBX2	T-box 2 [Source:HGNC Symbol
ENSGALG00000043860	1.73891	3.78934	5.38831	0.0202721	0.163006	ENSGALG00000043860			5	17023170	17024801			NA
ENSGALG00000025672	0.87033	2.03493	5.38591	0.0203	0.163126	ENSGALG00000025672	SNORD97	Small nucleolar RNA SNORD97 [Source:RFAM
ENSGALG00000035473	0.719374	5.23151	5.37839	0.0203877	0.163727	ENSGALG00000035473			Z	25754908	25778734			NA
ENSGALG00000037309	1.04558	0.967975	5.37641	0.0204108	0.163808	ENSGALG00000037309	COLEC11	collectin subfamily member 11 [Source:HGNC Symbol
ENSGALG00000002315	-0.480148	5.9766	5.37486	0.020429	0.163849	ENSGALG00000002315			9	2645266	2656684			NA
ENSGALG00000004614	0.660878	4.50816	5.36121	0.0205895	0.164939	ENSGALG00000004614	NPL	N-acetylneuraminate pyruvate lyase [Source:HGNC Symbol
ENSGALG00000039084	0.693529	3.91001	5.36107	0.0205911	0.164939	ENSGALG00000039084			19	9048010	9051562			776037
ENSGALG00000006098	-0.468063	5.85689	5.35046	0.0207168	0.16584	ENSGALG00000006098	HPRT1	Hypoxanthine-guanine phosphoribosyltransferase [Source:UniProtKB/Swiss-Prot
ENSGALG00000014930	-0.633642	4.49033	5.34701	0.0207579	0.166063	ENSGALG00000014930	ENC1	ectodermal-neural cortex 1 [Source:HGNC Symbol
ENSGALG00000015977	0.48504	5.56863	5.34351	0.0207995	0.16629	ENSGALG00000015977	SMOX	spermine oxidase [Source:HGNC Symbol
ENSGALG00000026768	1.00798	3.01417	5.33768	0.0208692	0.166742	ENSGALG00000026768			Z	50223340	50282675			NA
ENSGALG00000006292	0.558728	4.0757	5.32939	0.0209687	0.16743	ENSGALG00000006292			2	6843705	6860117			420439
ENSGALG00000041344	-1.07406	2.44462	5.32596	0.02101	0.167531	ENSGALG00000041344	FABP5	fatty acid binding protein 5 [Source:HGNC Symbol
ENSGALG00000015939	-0.490936	4.97704	5.32503	0.0210213	0.167531	ENSGALG00000015939	THNSL2	threonine synthase like 2 [Source:HGNC Symbol
ENSGALG00000028341	0.868986	3.32469	5.32502	0.0210213	0.167531	ENSGALG00000028341			28	2684354	2687041			NA
ENSGALG00000009732	0.564858	6.15159	5.32042	0.0210769	0.167868	ENSGALG00000009732	PCDH18	protocadherin 18 [Source:HGNC Symbol
ENSGALG00000029669	0.747417	5.54821	5.31601	0.0211304	0.168107	ENSGALG00000029669	C1QC	complement C1q C chain [Source:HGNC Symbol
ENSGALG00000012377	1.49254	2.13183	5.31573	0.0211337	0.168107	ENSGALG00000012377	HNMT	histamine N-methyltransferase [Source:HGNC Symbol
ENSGALG00000005268	0.735974	3.22665	5.30865	0.0212198	0.168686	ENSGALG00000005268	SEC22C	SEC22 homolog C, vesicle trafficking protein [Source:HGNC Symbol
ENSGALG00000027874	1.02506	5.16744	5.30153	0.0213067	0.169269	ENSGALG00000027874	CHAC1	ChaC glutathione specific gamma-glutamylcyclotransferase 1 [Source:HGNC Symbol
ENSGALG00000000674	0.462721	6.91955	5.2983	0.0213462	0.169388	ENSGALG00000000674	MYO1D	myosin ID [Source:HGNC Symbol
ENSGALG00000022750	0.894873	1.88212	5.29748	0.0213563	0.169388	ENSGALG00000022750	GPR18	G protein-coupled receptor 18 [Source:HGNC Symbol
ENSGALG00000003136	0.870743	2.20396	5.29701	0.021362	0.169388	ENSGALG00000003136	IKZF2	IKAROS family zinc finger 2 [Source:HGNC Symbol
ENSGALG00000009168	0.716883	4.90887	5.28294	0.0215353	0.170633	ENSGALG00000009168	AFF2	AF4/FMR2 family member 2 [Source:HGNC Symbol
ENSGALG00000005418	0.515548	6.12733	5.28206	0.0215463	0.170633	ENSGALG00000005418	FRRS1	ferric chelate reductase 1 [Source:HGNC Symbol
ENSGALG00000039966	1.03638	1.18296	5.26794	0.0217217	0.171838	ENSGALG00000039966			5	47860420	47863105			NA
ENSGALG00000001262	-0.483971	5.46867	5.26762	0.0217257	0.171838	ENSGALG00000001262	CLIC4	chloride intracellular channel 4 [Source:HGNC Symbol
ENSGALG00000035825	1.01958	1.05699	5.2636	0.0217759	0.172127	ENSGALG00000035825			28	4053608	4057358			NA
ENSGALG00000036728	1.21802	1.15765	5.26177	0.0217989	0.172166	ENSGALG00000036728	PRDM16	PR/SET domain 16 [Source:HGNC Symbol
ENSGALG00000022909	0.706274	3.50213	5.26057	0.0218139	0.172166	ENSGALG00000022909	PTPN3	protein tyrosine phosphatase, non-receptor type 3 [Source:HGNC Symbol
ENSGALG00000036270	0.960352	1.15052	5.25908	0.0218326	0.172166	ENSGALG00000036270			19	1072109	1107879			NA
ENSGALG00000035244	-1.01058	1.71456	5.25884	0.0218356	0.172166	ENSGALG00000035244			1	48141763	48142963			770022
ENSGALG00000033862	-0.47044	6.41297	5.25693	0.0218596	0.172247	ENSGALG00000033862	TXNL1	thioredoxin like 1 [Source:HGNC Symbol
ENSGALG00000037164	0.737194	5.2088	5.25486	0.0218856	0.172344	ENSGALG00000037164	ZFHX4	zinc finger homeobox 4 [Source:HGNC Symbol
ENSGALG00000042924	0.764714	3.43719	5.24955	0.0219524	0.172762	ENSGALG00000042924			28	4079801	4080786			NA
ENSGALG00000007098	0.586272	6.55232	5.24661	0.0219895	0.172871	ENSGALG00000007098	KIF21A	kinesin family member 21A [Source:HGNC Symbol
ENSGALG00000031700	-0.631004	5.28219	5.24628	0.0219938	0.172871	ENSGALG00000031700	TRPS1	transcriptional repressor GATA binding 1 [Source:HGNC Symbol
ENSGALG00000008239	-0.483882	5.58087	5.24445	0.0220168	0.172944	ENSGALG00000008239	NDUFB3	NADH:ubiquinone oxidoreductase subunit B3 [Source:HGNC Symbol
ENSGALG00000008298	0.737627	5.06275	5.24161	0.0220529	0.173119	ENSGALG00000008298	LRRC17	leucine rich repeat containing 17 [Source:HGNC Symbol
ENSGALG00000001428	-0.503061	6.43852	5.2264	0.0222465	0.174531	ENSGALG00000001428	EFHD1	EF-hand domain family member D1 [Source:HGNC Symbol
ENSGALG00000027345	1.03866	2.79777	5.22281	0.0222925	0.174782	ENSGALG00000027345	SLC46A2	solute carrier family 46 member 2 [Source:HGNC Symbol
ENSGALG00000030439	-0.496692	4.86649	5.21834	0.0223499	0.175123	ENSGALG00000030439			12	5255305	5257400			NA
ENSGALG00000039377	-0.492243	7.4716	5.21709	0.022366	0.17514	ENSGALG00000039377			AADN04000662.1	84879	89430			NA
ENSGALG00000034975	1.09834	1.93537	5.21169	0.0224355	0.175553	ENSGALG00000034975	CFTII	fucosyltransferase 7 [Source:HGNC Symbol
ENSGALG00000003354	1.12742	0.930621	5.21083	0.0224466	0.175553	ENSGALG00000003354	KCNH4	potassium voltage-gated channel subfamily H member 4 [Source:HGNC Symbol
ENSGALG00000021128	0.59245	7.34726	5.20122	0.022571	0.176416	ENSGALG00000021128	FSCN1	fascin actin-bundling protein 1 [Source:HGNC Symbol
ENSGALG00000009990	-0.520931	5.44972	5.19687	0.0226276	0.176699	ENSGALG00000009990	SRBD1	S1 RNA binding domain 1 [Source:HGNC Symbol
ENSGALG00000017419	-0.513036	5.6133	5.19627	0.0226354	0.176699	ENSGALG00000017419	HPS1	HPS1, biogenesis of lysosomal organelles complex 3 subunit 1 [Source:HGNC Symbol
ENSGALG00000015842	0.563502	5.77626	5.1929	0.0226794	0.176873	ENSGALG00000015842	TIAM1	T-cell lymphoma invasion and metastasis 1 [Source:HGNC Symbol
ENSGALG00000023953	0.906856	1.6361	5.19241	0.0226857	0.176873	ENSGALG00000023953			26	2634610	2641479			419851
ENSGALG00000044226	1.31881	2.24364	5.1906	0.0227094	0.176948	ENSGALG00000044226			AADN04004208.1	4551	7062			NA
ENSGALG00000016261	0.885847	3.92257	5.18647	0.0227634	0.177258	ENSGALG00000016261	CYBB	cytochrome b-245 beta chain [Source:HGNC Symbol
ENSGALG00000015902	0.976162	2.80817	5.18504	0.0227821	0.177294	ENSGALG00000015902			4	86469040	86474132			396175
ENSGALG00000002189	-0.548716	7.94704	5.18082	0.0228375	0.177616	ENSGALG00000002189	SNX1	sorting nexin 1 [Source:HGNC Symbol
ENSGALG00000016531	0.575539	5.81935	5.175	0.0229141	0.178079	ENSGALG00000016531	ASXL2	putative Polycomb group protein ASXL2 [Source:RefSeq peptide
ENSGALG00000032916	0.464867	5.65781	5.17415	0.0229254	0.178079	ENSGALG00000032916			15	7892569	7905427			NA
ENSGALG00000001048	-0.525813	5.7623	5.17266	0.0229451	0.178122	ENSGALG00000001048	OLFML2A	olfactomedin like 2A [Source:HGNC Symbol
ENSGALG00000039706	0.472919	6.36796	5.16956	0.0229861	0.17833	ENSGALG00000039706			4	5116596	5171239			NA
ENSGALG00000004127	-1.00942	1.06653	5.1513	0.0232289	0.180103	ENSGALG00000004127			4	1381871	1382524			NA
ENSGALG00000033941	0.86775	1.91452	5.14809	0.023272	0.180325	ENSGALG00000033941	RORC	RAR related orphan receptor C [Source:HGNC Symbol
ENSGALG00000033405	-0.624568	5.01254	5.1436	0.0233322	0.180654	ENSGALG00000033405	DBN1	drebrin 1 [Source:HGNC Symbol
ENSGALG00000005521	0.609637	5.67812	5.14157	0.0233595	0.180654	ENSGALG00000005521	PER2	period circadian protein homolog 2 [Source:RefSeq peptide
ENSGALG00000003409	0.518572	5.41003	5.14034	0.023376	0.180654	ENSGALG00000003409	SOGA1	suppressor of glucose, autophagy associated 1 [Source:HGNC Symbol
ENSGALG00000032600	0.612437	4.46469	5.13974	0.0233842	0.180654	ENSGALG00000032600			2	6583540	6585965			NA
ENSGALG00000012683	-1.16926	1.79217	5.13959	0.0233862	0.180654	ENSGALG00000012683	RNF144B	ring finger protein 144B [Source:HGNC Symbol
ENSGALG00000015710	-0.469274	5.41455	5.13719	0.0234185	0.180793	ENSGALG00000015710	TMEM129	transmembrane protein 129 [Source:HGNC Symbol
ENSGALG00000003973	0.472152	6.58265	5.13	0.0235157	0.181432	ENSGALG00000003973	TLCD1	TLC domain containing 1 [Source:HGNC Symbol
ENSGALG00000010837	-0.583704	4.679	5.12778	0.0235458	0.181552	ENSGALG00000010837	ASB5	ankyrin repeat and SOCS box containing 5 [Source:HGNC Symbol
ENSGALG00000021730	-1.23006	1.0796	5.11545	0.0237137	0.182735	ENSGALG00000021730	gga-mir-181a-1	gga-mir-181a-1 [Source:miRBase
ENSGALG00000036125	-0.55781	5.13189	5.11398	0.0237338	0.182778	ENSGALG00000036125	SHE	Src homology 2 domain containing E [Source:HGNC Symbol
ENSGALG00000043064	-0.95226	9.12393	5.10747	0.023823	0.183268	ENSGALG00000043064			17	992193	995196			396393
ENSGALG00000003429	0.524568	5.60793	5.10722	0.0238265	0.183268	ENSGALG00000003429	PBX1	PBX homeobox 1 [Source:HGNC Symbol
ENSGALG00000001263	0.526785	5.31772	5.10381	0.0238733	0.183515	ENSGALG00000001263	GTF2IRD1	GTF2I repeat domain containing 1 [Source:HGNC Symbol
ENSGALG00000022696	-0.792447	2.58646	5.10172	0.0239021	0.183624	ENSGALG00000022696	KCNE3	potassium voltage-gated channel subfamily E regulatory subunit 3 [Source:HGNC Symbol
ENSGALG00000003369	0.62144	5.52236	5.09736	0.0239622	0.183974	ENSGALG00000003369	KAT2A	lysine acetyltransferase 2A [Source:HGNC Symbol
ENSGALG00000038520	1.121	1.5618	5.09337	0.0240174	0.184285	ENSGALG00000038520	STRIP2	striatin interacting protein 2 [Source:HGNC Symbol
ENSGALG00000032304	0.927355	1.96004	5.09229	0.0240324	0.184287	ENSGALG00000032304			26	1634478	1636375			NA
ENSGALG00000017024	-0.688564	3.79496	5.0897	0.0240684	0.184451	ENSGALG00000017024	NEK3	NIMA related kinase 3 [Source:HGNC Symbol
ENSGALG00000037780	-0.52009	5.57181	5.08766	0.0240967	0.184555	ENSGALG00000037780	PMEPA1	transmembrane prostate androgen-induced protein [Source:RefSeq peptide
ENSGALG00000031663	-0.528796	6.07481	5.08333	0.024157	0.184805	ENSGALG00000031663	SEC11C	SEC11 homolog C, signal peptidase complex subunit [Source:HGNC Symbol
ENSGALG00000045522	-0.623249	5.80696	5.08308	0.0241604	0.184805	ENSGALG00000045522	C6orf58	chromosome 6 open reading frame 58 [Source:HGNC Symbol
ENSGALG00000011285	0.50642	5.26517	5.0818	0.0241782	0.184805	ENSGALG00000011285			1	44817183	44837191			417897
ENSGALG00000034992	0.693842	4.82725	5.08022	0.0242003	0.184805	ENSGALG00000034992	FRMD4A	FERM domain containing 4A [Source:HGNC Symbol
ENSGALG00000009682	0.812293	3.6839	5.07958	0.0242092	0.184805	ENSGALG00000009682	VEPH1	ventricular zone expressed PH domain containing 1 [Source:HGNC Symbol
ENSGALG00000005551	-0.619781	5.97561	5.07899	0.0242175	0.184805	ENSGALG00000005551	DKK3	dickkopf WNT signaling pathway inhibitor 3 [Source:HGNC Symbol
ENSGALG00000006743	-0.439267	6.32027	5.07481	0.0242759	0.184991	ENSGALG00000006743	YWHAH	tyrosine 3-monooxygenase/tryptophan 5-monooxygenase activation protein eta [Source:HGNC Symbol
ENSGALG00000036894	0.499339	6.34558	5.07458	0.0242792	0.184991	ENSGALG00000036894	ABCA2	ATP binding cassette subfamily A member 2 [Source:HGNC Symbol
ENSGALG00000036822	0.979995	0.82897	5.07383	0.0242896	0.184991	ENSGALG00000036822			1	181100633	181102726			NA
ENSGALG00000017062	-0.627226	4.38396	5.07192	0.0243164	0.184991	ENSGALG00000017062			1	172991191	173318310			NA
ENSGALG00000011962	-0.599448	5.65732	5.07156	0.0243214	0.184991	ENSGALG00000011962			4	54545704	54562470			422672
ENSGALG00000007820	0.627097	3.93972	5.07095	0.02433	0.184991	ENSGALG00000007820	BTRC	beta-transducin repeat containing E3 ubiquitin protein ligase [Source:HGNC Symbol
ENSGALG00000003499	0.588825	4.38114	5.06674	0.0243892	0.185294	ENSGALG00000003499			28	4037999	4047856			NA
ENSGALG00000000516	-0.698713	3.95338	5.06601	0.0243995	0.185294	ENSGALG00000000516	FANCA	Fanconi anemia, complementation group A [Source:RefSeq peptide
ENSGALG00000000560	1.20348	0.938184	5.0647	0.024418	0.185323	ENSGALG00000000560			26	1628842	1632635			NA
ENSGALG00000009689	0.814023	5.2002	5.06114	0.0244681	0.185591	ENSGALG00000009689			2	23875666	23895602			395830
ENSGALG00000034250	-0.485538	5.25437	5.05241	0.0245917	0.186417	ENSGALG00000034250	HS6ST2	Heparan-sulfate 6-O-sulfotransferase 2 [Source:UniProtKB/Swiss-Prot
ENSGALG00000032915	-0.544144	5.64614	5.04743	0.0246625	0.18684	ENSGALG00000032915			7	22197558	22201926			769112
ENSGALG00000017208	-0.510064	5.65355	5.0444	0.0247056	0.187055	ENSGALG00000017208	AMOTL1	angiomotin like 1 [Source:HGNC Symbol
ENSGALG00000014648	-0.526988	5.22747	5.03853	0.0247896	0.187484	ENSGALG00000014648	CETN3	centrin 3 [Source:HGNC Symbol
ENSGALG00000038679	-1.62261	0.647909	5.03835	0.0247921	0.187484	ENSGALG00000038679			1	21856166	21857350			NA
ENSGALG00000015605	0.928792	2.40526	5.03305	0.024868	0.187945	ENSGALG00000015605	BACH2	BTB domain and CNC homolog 2 [Source:HGNC Symbol
ENSGALG00000004956	-0.681938	8.88626	5.02245	0.0250207	0.18898	ENSGALG00000004956	GPI	glucose-6-phosphate isomerase [Source:HGNC Symbol
ENSGALG00000028928	0.991334	1.78289	5.02003	0.0250557	0.18898	ENSGALG00000028928	LCAT	lecithin-cholesterol acyltransferase [Source:HGNC Symbol
ENSGALG00000026460	1.01736	0.698006	5.02002	0.0250558	0.18898	ENSGALG00000026460			7	26410448	26414947			NA
ENSGALG00000031408	0.726476	3.57228	5.01889	0.0250722	0.18898	ENSGALG00000031408	SORD	Sorbitol dehydrogenase [Source:UniProtKB/Swiss-Prot
ENSGALG00000033595	0.508829	5.26713	5.01835	0.0250801	0.18898	ENSGALG00000033595			9	19636902	19640222			NA
ENSGALG00000003774	0.446585	6.6453	5.015	0.0251287	0.189233	ENSGALG00000003774	ATP13A2	ATPase type 13A2 [Source:RefSeq peptide
ENSGALG00000012532	-0.508331	5.39236	5.0123	0.0251678	0.189344	ENSGALG00000012532	TXN2	thioredoxin 2 [Source:HGNC Symbol
ENSGALG00000045109	1.12497	1.34754	5.01174	0.025176	0.189344	ENSGALG00000045109			AADN04024582.1	21	1209			NA
ENSGALG00000011106	-0.512929	5.85029	5.01087	0.0251886	0.189344	ENSGALG00000011106	GALNT2	polypeptide N-acetylgalactosaminyltransferase 2 [Source:HGNC Symbol
ENSGALG00000035249	1.92382	0.701697	5.00771	0.0252347	0.189576	ENSGALG00000035249			AADN04001257.1	12610	16365			NA
ENSGALG00000001558	0.504935	4.85595	5.00663	0.0252504	0.189576	ENSGALG00000001558	MOV10	Mov10 RISC complex RNA helicase [Source:HGNC Symbol
ENSGALG00000004293	1.66496	0.878112	5.00565	0.0252647	0.189576	ENSGALG00000004293			3	45526014	45546436			421580
ENSGALG00000045990	-0.863627	3.04527	5.00339	0.0252977	0.18971	ENSGALG00000045990			1	59589618	59600544			NA
ENSGALG00000008513	-0.537548	5.08526	4.99376	0.0254389	0.190655	ENSGALG00000008513			4	16447427	16449128			422362
ENSGALG00000033203	-0.656297	4.3804	4.99059	0.0254856	0.190788	ENSGALG00000033203	TRIM54	tripartite motif containing 54 [Source:HGNC Symbol
ENSGALG00000040627	1.15487	3.50908	4.9905	0.0254869	0.190788	ENSGALG00000040627	ADGRG3	adhesion G protein-coupled receptor G3 [Source:HGNC Symbol
ENSGALG00000004250	-0.525586	6.30305	4.98678	0.0255418	0.190951	ENSGALG00000004250	B4GALNT4	beta-1,4-N-acetyl-galactosaminyltransferase 4 [Source:HGNC Symbol
ENSGALG00000040275	0.665059	5.55008	4.98593	0.0255543	0.190951	ENSGALG00000040275	RCSD1	RCSD domain containing 1 [Source:HGNC Symbol
ENSGALG00000017091	-0.509731	6.08568	4.98592	0.0255543	0.190951	ENSGALG00000017091	FLT1	fms related tyrosine kinase 1 [Source:HGNC Symbol
ENSGALG00000002944	0.857155	2.11931	4.98366	0.0255878	0.191088	ENSGALG00000002944	CPS1	carbamoyl-phosphate synthase 1 [Source:HGNC Symbol
ENSGALG00000016545	-0.64931	4.64768	4.97847	0.0256647	0.191548	ENSGALG00000016545	REPS2	RALBP1 associated Eps domain containing 2 [Source:HGNC Symbol
ENSGALG00000039990	0.802146	8.86673	4.97466	0.0257212	0.191767	ENSGALG00000039990	TNC	tenascin C [Source:HGNC Symbol
ENSGALG00000010083	-0.498118	5.12745	4.97445	0.0257244	0.191767	ENSGALG00000010083	ST3GAL3	ST3 beta-galactoside alpha-2,3-sialyltransferase 3 [Source:HGNC Symbol
ENSGALG00000028238	-1.30328	0.65446	4.97221	0.0257577	0.191901	ENSGALG00000028238			6	23565911	23569213			NA
ENSGALG00000003362	0.550643	5.90645	4.96936	0.0258002	0.192087	ENSGALG00000003362	ACSS2	acyl-CoA synthetase short-chain family member 2 [Source:HGNC Symbol
ENSGALG00000033938	0.453836	5.79733	4.96849	0.0258132	0.192087	ENSGALG00000033938	ARHGAP26	Rho GTPase-activating protein 26 [Source:UniProtKB/Swiss-Prot
ENSGALG00000003588	-0.585249	4.17992	4.96713	0.0258334	0.192124	ENSGALG00000003588			11	4282005	4284457			NA
ENSGALG00000039030	0.86171	1.47577	4.96521	0.0258621	0.192223	ENSGALG00000039030			AADN04016873.1	42	3207			NA
ENSGALG00000041298	0.470601	6.14543	4.95635	0.025995	0.192941	ENSGALG00000041298			14	15017286	15034742			NA
ENSGALG00000008382	0.489594	5.74174	4.95614	0.0259982	0.192941	ENSGALG00000008382	GNAI1	G protein subunit alpha i1 [Source:HGNC Symbol
ENSGALG00000043573	0.732378	3.17694	4.9554	0.0260094	0.192941	ENSGALG00000043573	CHMP4C	charged multivesicular body protein 4C [Source:HGNC Symbol
ENSGALG00000006258	-0.799874	2.56883	4.95468	0.0260201	0.192941	ENSGALG00000006258	SPOCK1	SPARC/osteonectin, cwcv and kazal like domains proteoglycan 1 [Source:HGNC Symbol
ENSGALG00000004553	0.479258	7.30436	4.95322	0.0260422	0.192992	ENSGALG00000004553	SGPL1	sphingosine-1-phosphate lyase 1 [Source:RefSeq peptide
ENSGALG00000009052	0.480753	6.58528	4.94732	0.0261311	0.193536	ENSGALG00000009052	LBH	limb bud and heart development [Source:HGNC Symbol
ENSGALG00000003025	1.31948	0.874161	4.94523	0.0261627	0.193656	ENSGALG00000003025			9	9513721	9518480			424792
ENSGALG00000004794	-0.606455	3.85653	4.943	0.0261965	0.193792	ENSGALG00000004794	H2AFY2	H2A histone family member Y2 [Source:HGNC Symbol
ENSGALG00000008469	-0.488052	5.23396	4.93756	0.0262792	0.19429	ENSGALG00000008469	SPINT1	serine peptidase inhibitor, Kunitz type 1 [Source:HGNC Symbol
ENSGALG00000004834	-0.440167	6.74106	4.9344	0.0263271	0.19453	ENSGALG00000004834	COPS3	COP9 signalosome subunit 3 [Source:HGNC Symbol
ENSGALG00000007315	-0.456953	6.44389	4.93083	0.0263817	0.194819	ENSGALG00000007315	PSMD6	proteasome 26S subunit, non-ATPase 6 [Source:HGNC Symbol
ENSGALG00000021079	0.604605	4.44515	4.92146	0.0265251	0.195695	ENSGALG00000021079	RGS19	regulator of G protein signaling 19 [Source:HGNC Symbol
ENSGALG00000000903	-0.498507	5.87557	4.92104	0.0265315	0.195695	ENSGALG00000000903	TERF2IP	TERF2 interacting protein [Source:HGNC Symbol
ENSGALG00000010290	-0.498244	4.8004	4.91919	0.0265599	0.19579	ENSGALG00000010290	VEGFA	Vascular endothelial growth factor A [Source:UniProtKB/Swiss-Prot
ENSGALG00000027090	1.13275	0.76937	4.91336	0.0266498	0.196337	ENSGALG00000027090			4	86477615	86486827			422926
ENSGALG00000043437	-0.569527	8.20985	4.90769	0.0267373	0.196805	ENSGALG00000043437	CAPZA2	F-actin-capping protein subunit alpha-2 [Source:UniProtKB/Swiss-Prot
ENSGALG00000014023	-0.514671	6.39023	4.90607	0.0267624	0.196805	ENSGALG00000014023		Histone H2A.Z [Source:UniProtKB/Swiss-Prot
ENSGALG00000007650	0.603391	5.23926	4.90601	0.0267633	0.196805	ENSGALG00000007650	SLC9A3R1	SLC9A3 regulator 1 [Source:HGNC Symbol
ENSGALG00000007447	1.08781	6.14319	4.90521	0.0267759	0.196805	ENSGALG00000007447	TUBB1	tubulin beta 1 class VI [Source:HGNC Symbol
ENSGALG00000008701	1.30428	4.2785	4.9001	0.0268551	0.197272	ENSGALG00000008701	XDH	xanthine dehydrogenase [Source:HGNC Symbol
ENSGALG00000000161	-0.575166	4.26294	4.89823	0.0268843	0.197371	ENSGALG00000000161	ISOC1	isochorismatase domain containing 1 [Source:HGNC Symbol
ENSGALG00000001309	-0.476452	5.43611	4.89517	0.026932	0.197606	ENSGALG00000001309	SNF8	SNF8, ESCRT-II complex subunit [Source:HGNC Symbol
ENSGALG00000007941	-0.95034	1.87987	4.88953	0.02702	0.198047	ENSGALG00000007941	C11orf74	chromosome 11 open reading frame 74 [Source:HGNC Symbol
ENSGALG00000031987	-0.485577	5.88676	4.889	0.0270284	0.198047	ENSGALG00000031987	MYO5A	unconventional myosin-Va [Source:RefSeq peptide
ENSGALG00000030269	-0.605163	4.2078	4.8883	0.0270393	0.198047	ENSGALG00000030269	CNIH4	cornichon family AMPA receptor auxiliary protein 4 [Source:HGNC Symbol
ENSGALG00000011174	-0.503523	7.43267	4.88464	0.0270968	0.198352	ENSGALG00000011174	PSMB1	proteasome subunit beta 1 [Source:HGNC Symbol
ENSGALG00000014262	-0.592607	5.33149	4.88208	0.0271369	0.19853	ENSGALG00000014262	APBB2	amyloid beta precursor protein binding family B member 2 [Source:HGNC Symbol
ENSGALG00000042210	-0.545097	4.75932	4.8697	0.0273323	0.199695	ENSGALG00000042210	RABEPK	Rab9 effector protein with kelch motifs [Source:HGNC Symbol
ENSGALG00000007330	0.48298	7.34409	4.86947	0.0273359	0.199695	ENSGALG00000007330			5	16941486	16967936			NA
ENSGALG00000031340	0.722718	3.0015	4.86821	0.0273559	0.199695	ENSGALG00000031340	E2F7	E2F transcription factor 7 [Source:HGNC Symbol
ENSGALG00000045639	1.06882	0.372056	4.86797	0.0273596	0.199695	ENSGALG00000045639			2	49283032	49306268			NA
ENSGALG00000029077	0.569947	5.71549	4.86059	0.0274769	0.20035	ENSGALG00000029077	CBL	Cbl proto-oncogene [Source:HGNC Symbol
ENSGALG00000039284	-0.501367	7.64646	4.85945	0.0274952	0.20035	ENSGALG00000039284	RCN2	reticulocalbin-2 isoform 2 precursor [Source:RefSeq peptide
ENSGALG00000016363	-0.500842	6.26692	4.85587	0.0275522	0.20035	ENSGALG00000016363	ACP1	acid phosphatase 1, soluble [Source:HGNC Symbol
ENSGALG00000004343	-0.968434	1.53052	4.85556	0.0275572	0.20035	ENSGALG00000004343			15	5728349	5732108			416852
ENSGALG00000014920	-0.438174	5.98817	4.85551	0.027558	0.20035	ENSGALG00000014920	USP14	ubiquitin specific peptidase 14 [Source:HGNC Symbol
ENSGALG00000006584	-0.762185	3.07193	4.85542	0.0275594	0.20035	ENSGALG00000006584			24	3365895	3367384			NA
ENSGALG00000007435	-0.487793	7.38494	4.85533	0.0275608	0.20035	ENSGALG00000007435	RAB18	RAB18, member RAS oncogene family [Source:HGNC Symbol
ENSGALG00000034834	-0.544848	5.68934	4.85106	0.0276291	0.200692	ENSGALG00000034834	WWC3	WWC family member 3 [Source:HGNC Symbol
ENSGALG00000030792	-0.819464	2.11371	4.85039	0.0276399	0.200692	ENSGALG00000030792			19	4083844	4098651			NA
ENSGALG00000016014	-0.505422	7.43769	4.84673	0.0276986	0.201002	ENSGALG00000016014	RCAN1	regulator of calcineurin 1 [Source:HGNC Symbol
ENSGALG00000006526	0.569593	5.52969	4.8427	0.0277634	0.201357	ENSGALG00000006526	PLXNB1	plexin B1 [Source:HGNC Symbol
ENSGALG00000013646	-0.500906	4.63132	4.83484	0.0278903	0.20216	ENSGALG00000013646	VPS37A	VPS37A, ESCRT-I subunit [Source:HGNC Symbol
ENSGALG00000042638	0.96108	2.12637	4.82932	0.0279797	0.202605	ENSGALG00000042638			3	49490884	49590938			NA
ENSGALG00000004782	-0.768087	3.09825	4.82906	0.0279838	0.202605	ENSGALG00000004782	TSEN15	tRNA splicing endonuclease subunit 15 [Source:HGNC Symbol
ENSGALG00000005589	0.700744	5.52413	4.82521	0.0280464	0.202941	ENSGALG00000005589	SYNGR3	synaptogyrin 3 [Source:HGNC Symbol
ENSGALG00000001841	-0.553855	4.7953	4.82244	0.0280916	0.203071	ENSGALG00000001841	ROGDI	rogdi homolog [Source:HGNC Symbol
ENSGALG00000026553	1.06164	0.954143	4.82212	0.0280967	0.203071	ENSGALG00000026553			Z	22152803	22174059			NA
ENSGALG00000023844	0.881923	2.23477	4.80432	0.0283884	0.204956	ENSGALG00000023844			20	5484623	5485663			NA
ENSGALG00000007426	-0.979072	1.59324	4.80354	0.0284013	0.204956	ENSGALG00000007426	MKX	mohawk homeobox [Source:HGNC Symbol
ENSGALG00000001564	0.532847	5.63538	4.80324	0.0284063	0.204956	ENSGALG00000001564	ATP2A3	ATPase sarcoplasmic/endoplasmic reticulum Ca2+ transporting 3 [Source:HGNC Symbol
ENSGALG00000006011	0.508722	5.15295	4.80077	0.028447	0.205132	ENSGALG00000006011			19	9832461	9847208			NA
ENSGALG00000001513	0.534209	6.40742	4.79595	0.0285267	0.205589	ENSGALG00000001513	CNTRL	centriolin [Source:HGNC Symbol
ENSGALG00000026443	0.517323	4.57594	4.79331	0.0285705	0.205786	ENSGALG00000026443	RNF44	ring finger protein 44 [Source:HGNC Symbol
ENSGALG00000036566	-0.517671	6.55533	4.78994	0.0286264	0.206071	ENSGALG00000036566			4	186348	201190			422171
ENSGALG00000046671	0.979707	0.933206	4.78658	0.0286823	0.206355	ENSGALG00000046671			14	6484401	6486616			NA
ENSGALG00000016323	0.443277	6.40506	4.77812	0.0288236	0.207253	ENSGALG00000016323	PDK3	pyruvate dehydrogenase kinase 3 [Source:HGNC Symbol
ENSGALG00000003168	-0.519622	5.06462	4.7768	0.0288457	0.207294	ENSGALG00000003168	MTMR12	myotubularin related protein 12 [Source:HGNC Symbol
ENSGALG00000016889	0.466951	5.96305	4.77397	0.0288932	0.207516	ENSGALG00000016889	RAP2A	RAP2A, member of RAS oncogene family [Source:HGNC Symbol
ENSGALG00000040101	1.13558	5.24725	4.77182	0.0289292	0.207656	ENSGALG00000040101			16	245790	373139			NA
ENSGALG00000021897	-0.575831	4.1477	4.76997	0.0289603	0.207761	ENSGALG00000021897			1	37771966	37779099			NA
ENSGALG00000002397	0.837136	4.16443	4.76856	0.0289841	0.207813	ENSGALG00000002397	PSPH	Gallus gallus phosphoserine phosphatase (PSPH), mRNA. [Source:RefSeq mRNA
ENSGALG00000016915	0.602702	7.9042	4.76512	0.029042	0.207949	ENSGALG00000016915	MYCBP2	MYC binding protein 2, E3 ubiquitin protein ligase [Source:HGNC Symbol
ENSGALG00000012575	-0.60111	4.12212	4.76502	0.0290438	0.207949	ENSGALG00000012575	TLE1	transducin like enhancer of split 1 [Source:HGNC Symbol
ENSGALG00000016359	-0.479208	5.48851	4.76333	0.0290722	0.207949	ENSGALG00000016359	FBXO25	F-box protein 25 [Source:HGNC Symbol
ENSGALG00000011241	0.458019	6.26262	4.76199	0.0290948	0.207949	ENSGALG00000011241	RFTN1	raftlin, lipid raft linker 1 [Source:HGNC Symbol
ENSGALG00000004033	0.656714	4.19947	4.76178	0.0290984	0.207949	ENSGALG00000004033	GALNT10	polypeptide N-acetylgalactosaminyltransferase 10 [Source:HGNC Symbol
ENSGALG00000013568	-0.941522	1.20483	4.76141	0.0291047	0.207949	ENSGALG00000013568	NR4A3	nuclear receptor subfamily 4 group A member 3 [Source:HGNC Symbol
ENSGALG00000016356	0.773768	2.64172	4.76057	0.0291189	0.207949	ENSGALG00000016356	TDRP	testis development related protein [Source:HGNC Symbol
ENSGALG00000011696	-0.564208	4.80336	4.75565	0.0292023	0.208427	ENSGALG00000011696	JAG2	jagged 2 [Source:HGNC Symbol
ENSGALG00000001381	-0.444599	6.63285	4.74932	0.02931	0.209077	ENSGALG00000001381	ACTG1	actin gamma 1 [Source:HGNC Symbol
ENSGALG00000005481	0.48732	5.51238	4.74509	0.029382	0.209472	ENSGALG00000005481	ARHGEF3	Rho guanine nucleotide exchange factor 3 [Source:HGNC Symbol
ENSGALG00000029632	0.524008	4.38674	4.74378	0.0294044	0.209513	ENSGALG00000029632	CHST13	carbohydrate sulfotransferase 13 [Source:HGNC Symbol
ENSGALG00000017272	-0.507806	7.00233	4.74063	0.0294583	0.209693	ENSGALG00000017272	VWF	von Willebrand factor [Source:HGNC Symbol
ENSGALG00000032467	-0.952719	2.4666	4.74035	0.0294631	0.209693	ENSGALG00000032467	C11orf52	chromosome 11 open reading frame 52 [Source:HGNC Symbol
ENSGALG00000041078	-0.983996	4.37612	4.73763	0.0295097	0.209906	ENSGALG00000041078	MID1IP1	MID1 interacting protein 1 [Source:HGNC Symbol
ENSGALG00000007153	-0.491541	7.05109	4.73454	0.0295628	0.210165	ENSGALG00000007153			15	9322891	9325387			427708
ENSGALG00000005626	0.666391	3.46987	4.73029	0.0296359	0.210552	ENSGALG00000005626	TPST2	tyrosylprotein sulfotransferase 2 [Source:HGNC Symbol
ENSGALG00000040560	-0.727624	2.69456	4.72943	0.0296507	0.210552	ENSGALG00000040560			8	1236602	1237579			NA
ENSGALG00000014537	0.544402	5.57643	4.72612	0.0297078	0.210838	ENSGALG00000014537	BMF	Bcl2 modifying factor [Source:HGNC Symbol
ENSGALG00000003345	0.532261	4.49897	4.70943	0.0299975	0.212697	ENSGALG00000003345			27	5282575	5292696			420029
ENSGALG00000032602	-0.85642	3.14444	4.70754	0.0300306	0.212697	ENSGALG00000032602			16	440746	507779			NA
ENSGALG00000011814	0.531923	5.92825	4.70724	0.0300358	0.212697	ENSGALG00000011814	ATF7IP	activating transcription factor 7 interacting protein [Source:HGNC Symbol
ENSGALG00000037031	0.611565	3.78661	4.70675	0.0300444	0.212697	ENSGALG00000037031			17	2952855	2958096			NA
ENSGALG00000040989	-0.883953	1.4436	4.70619	0.0300542	0.212697	ENSGALG00000040989			2	32023994	32042313			NA
ENSGALG00000040785	0.905774	2.73357	4.70429	0.0300874	0.212754	ENSGALG00000040785			4	68878951	68881771			NA
ENSGALG00000016653	0.932792	2.31741	4.70217	0.0301246	0.212754	ENSGALG00000016653			3	107669283	107669540			NA
ENSGALG00000040360	-0.765402	5.4372	4.70088	0.0301472	0.212754	ENSGALG00000040360	DUSP1	dual specificity phosphatase 1 [Source:HGNC Symbol
ENSGALG00000007819	-0.63525	5.36079	4.69978	0.0301665	0.212754	ENSGALG00000007819	PDZRN3	PDZ domain containing ring finger 3 [Source:HGNC Symbol
ENSGALG00000033012	-0.652534	3.17925	4.69918	0.030177	0.212754	ENSGALG00000033012	SPRY4	sprouty RTK signaling antagonist 4 [Source:HGNC Symbol
ENSGALG00000010700	-0.498925	4.59394	4.69881	0.0301834	0.212754	ENSGALG00000010700	RPA3	replication protein A3 [Source:HGNC Symbol
ENSGALG00000008918	0.830076	2.24348	4.69867	0.030186	0.212754	ENSGALG00000008918	LAMP5	lysosomal associated membrane protein family member 5 [Source:HGNC Symbol
ENSGALG00000000249	0.482665	5.35217	4.69801	0.0301976	0.212754	ENSGALG00000000249		Somatotropin [Source:UniProtKB/Swiss-Prot
ENSGALG00000005924	-0.484901	5.04898	4.69595	0.0302339	0.21289	ENSGALG00000005924	MGAT4B	mannosyl (alpha-1,3-)-glycoprotein beta-1,4-N-acetylglucosaminyltransferase, isozyme B [Source:HGNC Symbol
ENSGALG00000003122	-0.505023	4.69801	4.6891	0.0303545	0.213515	ENSGALG00000003122	ZFAND2A	zinc finger AN1-type containing 2A [Source:HGNC Symbol
ENSGALG00000032803	-0.716569	2.94607	4.68803	0.0303735	0.213515	ENSGALG00000032803			AADN04000612.1	83173	84675			776507
ENSGALG00000027305	0.9343	1.61705	4.68802	0.0303736	0.213515	ENSGALG00000027305			27	4135527	4139811			NA
ENSGALG00000041010	0.471636	5.38546	4.68586	0.0304118	0.213627	ENSGALG00000041010	WBP1L	WW domain binding protein 1 like [Source:HGNC Symbol
ENSGALG00000023904	-0.771462	6.23746	4.6852	0.0304234	0.213627	ENSGALG00000023904	FIBIN	fin bud initiation factor homolog (zebrafish) [Source:HGNC Symbol
ENSGALG00000028822	0.988227	1.17335	4.68165	0.0304865	0.213855	ENSGALG00000028822	RNF152	ring finger protein 152 [Source:HGNC Symbol
ENSGALG00000044020	0.639619	4.53542	4.68145	0.03049	0.213855	ENSGALG00000044020			1	50925862	50926153			NA
ENSGALG00000011822	-0.534501	5.42097	4.67903	0.0305329	0.213988	ENSGALG00000011822	CANT1	calcium activated nucleotidase 1 [Source:HGNC Symbol
ENSGALG00000012429	0.691978	4.41388	4.67771	0.0305564	0.213988	ENSGALG00000012429	BMP4	bone morphogenetic protein 4 [Source:HGNC Symbol
ENSGALG00000043439	-0.487186	4.77119	4.67752	0.0305599	0.213988	ENSGALG00000043439	NSMCE2	NSE2/MMS21 homolog, SMC5-SMC6 complex SUMO ligase [Source:HGNC Symbol
ENSGALG00000016661	0.726857	3.48292	4.67557	0.0305946	0.214111	ENSGALG00000016661	BLK	BLK proto-oncogene, Src family tyrosine kinase [Source:HGNC Symbol
ENSGALG00000005884	-0.456942	5.24392	4.67383	0.0306256	0.214209	ENSGALG00000005884			2	4744656	4812938			420419
ENSGALG00000036477	-0.49	5.99503	4.67055	0.0306841	0.214499	ENSGALG00000036477			2	126067	127352			NA
ENSGALG00000030107	1.33628	1.0872	4.65937	0.0308845	0.215779	ENSGALG00000030107			13	12319075	12326229			NA
ENSGALG00000006516	-0.723451	3.20879	4.65517	0.0309601	0.216175	ENSGALG00000006516			10	12641937	12663041			415484
ENSGALG00000002762	0.532686	5.11432	4.65432	0.0309754	0.216175	ENSGALG00000002762	UHRF1BP1	UHRF1 binding protein 1 [Source:HGNC Symbol
ENSGALG00000014182	0.908222	2.14981	4.64722	0.031104	0.216951	ENSGALG00000014182	ADORA2B	adenosine A2b receptor [Source:HGNC Symbol
ENSGALG00000010391	1.32478	2.18983	4.64571	0.0311313	0.217022	ENSGALG00000010391	MMRN1	multimerin 1 [Source:HGNC Symbol
ENSGALG00000035799	0.851661	1.40737	4.64318	0.0311771	0.217202	ENSGALG00000035799			14	323770	336679			NA
ENSGALG00000027159	-0.608791	6.18426	4.64238	0.0311917	0.217202	ENSGALG00000027159	CNKSR3	CNKSR family member 3 [Source:HGNC Symbol
ENSGALG00000010839	-0.466187	6.73795	4.64112	0.0312147	0.217242	ENSGALG00000010839	SPC22	Signal peptidase complex subunit 3 [Source:UniProtKB/Swiss-Prot
ENSGALG00000035235	1.14582	3.06718	4.63945	0.0312451	0.217333	ENSGALG00000035235			AADN04001768.1	11741	13169			100857615
ENSGALG00000040939	-0.464165	6.33131	4.63519	0.0313227	0.217752	ENSGALG00000040939			13	15762135	15764424			NA
ENSGALG00000007001	0.707683	4.55617	4.62934	0.0314296	0.218375	ENSGALG00000007001	TLR4	toll like receptor 4 [Source:HGNC Symbol
ENSGALG00000032840	0.557229	6.35097	4.62635	0.0314844	0.218584	ENSGALG00000032840	LYST	lysosomal trafficking regulator [Source:HGNC Symbol
ENSGALG00000026055	0.573603	4.37793	4.62495	0.0315101	0.218584	ENSGALG00000026055	PALM	paralemmin [Source:HGNC Symbol
ENSGALG00000008545	0.422383	6.59188	4.62486	0.0315118	0.218584	ENSGALG00000008545	SENP5	SUMO1/sentrin specific peptidase 5 [Source:HGNC Symbol
ENSGALG00000007177	0.469632	5.82419	4.62283	0.0315492	0.218722	ENSGALG00000007177	PTPRG	receptor-type tyrosine-protein phosphatase gamma precursor [Source:RefSeq peptide
ENSGALG00000009995	0.622524	4.23747	4.62074	0.0315875	0.218868	ENSGALG00000009995	AKAP6	A-kinase anchoring protein 6 [Source:HGNC Symbol
ENSGALG00000002955	0.474278	4.84812	4.61642	0.0316673	0.219299	ENSGALG00000002955	ADAMTSL2	ADAMTS like 2 [Source:HGNC Symbol
ENSGALG00000008628	1.16869	0.976669	4.61122	0.0317634	0.219844	ENSGALG00000008628			5	24915642	24917075			771422
ENSGALG00000000336	0.617293	3.89049	4.6083	0.0318176	0.219889	ENSGALG00000000336	PP1M M21 subunit		26	676571	696875			395478
ENSGALG00000001620	-0.879981	2.43252	4.60826	0.0318183	0.219889	ENSGALG00000001620			17	8764467	8771954			417124
ENSGALG00000026231	0.534204	4.73677	4.60804	0.0318223	0.219889	ENSGALG00000026231	ARID3A	AT-rich interaction domain 3A [Source:HGNC Symbol
ENSGALG00000014883	-0.812956	2.9816	4.60519	0.0318753	0.220121	ENSGALG00000014883	MCM9	minichromosome maintenance 9 homologous recombination repair factor [Source:HGNC Symbol
ENSGALG00000012577	-0.859491	1.71582	4.60435	0.031891	0.220121	ENSGALG00000012577	FRMD3	FERM domain containing 3 [Source:HGNC Symbol
ENSGALG00000019077	-0.991625	2.68538	4.60247	0.0319259	0.220241	ENSGALG00000019077			1	177369325	177371367			NA
ENSGALG00000037425	0.622262	3.69978	4.6011	0.0319514	0.220296	ENSGALG00000037425			LGE64	754009	755854			NA
ENSGALG00000044137	0.651204	3.15812	4.59618	0.0320433	0.220808	ENSGALG00000044137			KQ759560.1	26854	27667			NA
ENSGALG00000030319	-0.718449	2.87152	4.59525	0.0320607	0.220808	ENSGALG00000030319			6	22300953	22301240			NA
ENSGALG00000028133	-0.432457	6.17116	4.58714	0.0322127	0.221734	ENSGALG00000028133	UBE2V2	ubiquitin conjugating enzyme E2 V2 [Source:HGNC Symbol
ENSGALG00000033328	0.463384	5.80255	4.58439	0.0322644	0.221968	ENSGALG00000033328	PACS2	phosphofurin acidic cluster sorting protein 2 [Source:HGNC Symbol
ENSGALG00000011488	-0.516714	5.39561	4.58122	0.0323241	0.222257	ENSGALG00000011488	CMTM7	CKLF like MARVEL transmembrane domain containing 7 [Source:HGNC Symbol
ENSGALG00000034213	0.517802	5.46093	4.57829	0.0323794	0.222516	ENSGALG00000034213			21	5452530	5465736			395083
ENSGALG00000031112	1.04944	11.5921	4.57164	0.0325054	0.223259	ENSGALG00000031112	COL5A2	collagen type V alpha 2 chain [Source:HGNC Symbol
ENSGALG00000014342	-0.464317	5.24912	4.56832	0.0325685	0.22347	ENSGALG00000014342	TEAD4	transcriptional enhancer factor TEF-3 isoform 2 [Source:RefSeq peptide
ENSGALG00000043455	0.999712	0.748832	4.56722	0.0325895	0.22347	ENSGALG00000043455			AADN04008989.1	2624	9833			107055989
ENSGALG00000006785	0.467696	6.27422	4.56709	0.0325918	0.22347	ENSGALG00000006785	IRF1	Interferon regulatory factor 1 [Source:UniProtKB/Swiss-Prot
ENSGALG00000009514	-1.21107	1.30651	4.56629	0.0326071	0.22347	ENSGALG00000009514	NRCAM	neuronal cell adhesion molecule [Source:HGNC Symbol
ENSGALG00000006352	-0.761688	2.87134	4.56502	0.0326313	0.223514	ENSGALG00000006352	CH25H	cholesterol 25-hydroxylase [Source:HGNC Symbol
ENSGALG00000007300	0.524852	7.30357	4.56353	0.0326597	0.223586	ENSGALG00000007300			18	10063558	10067399			769203
ENSGALG00000026499	0.898004	2.2928	4.56228	0.0326836	0.223628	ENSGALG00000026499			21	587393	587968			NA
ENSGALG00000036259	0.538234	5.39576	4.55872	0.0327515	0.223971	ENSGALG00000036259	EPG5	ectopic P-granules autophagy protein 5 homolog [Source:HGNC Symbol
ENSGALG00000016564	0.474047	5.42539	4.54417	0.0330311	0.22572	ENSGALG00000016564	PTK2B	protein tyrosine kinase 2 beta [Source:HGNC Symbol
ENSGALG00000039387	-0.507505	7.29281	4.54355	0.0330431	0.22572	ENSGALG00000039387			2	51323804	51330367			420772
ENSGALG00000037751	-0.66776	3.44969	4.5393	0.0331252	0.226006	ENSGALG00000037751			AADN04023982.1	21	1119			NA
ENSGALG00000034645	-0.49026	6.96174	4.53874	0.0331359	0.226006	ENSGALG00000034645	USMG5	up-regulated during skeletal muscle growth 5 homolog (mouse) [Source:HGNC Symbol
ENSGALG00000004212	0.565417	8.38569	4.53858	0.033139	0.226006	ENSGALG00000004212	ADAM10	ADAM metallopeptidase domain 10 [Source:HGNC Symbol
ENSGALG00000044427	1.23945	2.96429	4.53591	0.0331907	0.226134	ENSGALG00000044427	MZB1	marginal zone B and B1 cell specific protein [Source:HGNC Symbol
ENSGALG00000039327	0.438407	6.35092	4.53576	0.0331937	0.226134	ENSGALG00000039327	VAV3	vav guanine nucleotide exchange factor 3 [Source:HGNC Symbol
ENSGALG00000026559	-0.518796	5.1878	4.53349	0.0332378	0.226312	ENSGALG00000026559	SNRNP25	small nuclear ribonucleoprotein U11/U12 subunit 25 [Source:HGNC Symbol
ENSGALG00000043771	0.608588	4.26977	4.52969	0.0333116	0.226679	ENSGALG00000043771	DENND6B	DENN domain containing 6B [Source:HGNC Symbol
ENSGALG00000016497	-0.444869	4.98148	4.52886	0.0333278	0.226679	ENSGALG00000016497	UBXN2A	UBX domain protein 2A [Source:HGNC Symbol
ENSGALG00000015367	0.511924	4.38722	4.52787	0.0333471	0.226688	ENSGALG00000015367	NECTIN3	nectin cell adhesion molecule 3 [Source:HGNC Symbol
ENSGALG00000005473	0.77502	3.22073	4.52386	0.0334254	0.227098	ENSGALG00000005473		Arylamine N-acetyltransferase, pineal gland isozyme NAT-3 [Source:UniProtKB/Swiss-Prot
ENSGALG00000002647	1.40733	3.65762	4.52059	0.0334893	0.227409	ENSGALG00000002647	PLS1	plastin 1 [Source:HGNC Symbol
ENSGALG00000001103	-0.462512	7.39451	4.5187	0.0335264	0.227433	ENSGALG00000001103	cpsmb7	proteasome subunit beta 7 [Source:HGNC Symbol
ENSGALG00000008746	-0.564024	3.80538	4.51856	0.0335291	0.227433	ENSGALG00000008746	MRPL41	mitochondrial ribosomal protein L41 [Source:HGNC Symbol
ENSGALG00000035184	0.613459	5.00034	4.51549	0.0335892	0.227697	ENSGALG00000035184	SDC3	syndecan 3 [Source:HGNC Symbol
ENSGALG00000027247	0.958026	2.81101	4.51462	0.0336063	0.227697	ENSGALG00000027247	EOMES	eomesodermin [Source:HGNC Symbol
ENSGALG00000017090	-0.467119	6.89149	4.51381	0.0336222	0.227697	ENSGALG00000017090	POMP	proteasome maturation protein [Source:HGNC Symbol
ENSGALG00000005066	-0.464009	5.10314	4.51	0.0336973	0.228026	ENSGALG00000005066	DPM2	dolichyl-phosphate mannosyltransferase subunit 2, regulatory [Source:HGNC Symbol
ENSGALG00000006038	0.581027	4.91472	4.50896	0.0337177	0.228026	ENSGALG00000006038	TGFBR3	transforming growth factor beta receptor 3 [Source:HGNC Symbol
ENSGALG00000016294	0.808325	1.92268	4.50652	0.0337659	0.228026	ENSGALG00000016294	HMGCLL1	3-hydroxymethyl-3-methylglutaryl-CoA lyase like 1 [Source:HGNC Symbol
ENSGALG00000012685	0.572927	5.16355	4.50558	0.0337845	0.228026	ENSGALG00000012685	KDM1B	lysine demethylase 1B [Source:HGNC Symbol
ENSGALG00000016443	0.425717	6.40668	4.50519	0.0337922	0.228026	ENSGALG00000016443	HPCAL1	hippocalcin like 1 [Source:HGNC Symbol
ENSGALG00000035075	0.473785	5.4106	4.50501	0.0337956	0.228026	ENSGALG00000035075	TAP1	antigen peptide transporter 1 [Source:RefSeq peptide
ENSGALG00000008400	-0.49983	7.99131	4.50491	0.0337978	0.228026	ENSGALG00000008400	TWSG1	twisted gastrulation BMP signaling modulator 1 [Source:HGNC Symbol
ENSGALG00000017092	0.579088	6.18218	4.50298	0.0338359	0.228065	ENSGALG00000017092	PAN3	PAN3 poly(A) specific ribonuclease subunit [Source:HGNC Symbol
ENSGALG00000044440	0.961322	1.80102	4.50278	0.0338398	0.228065	ENSGALG00000044440			25	2570297	2576451			NA
ENSGALG00000037950	0.681826	3.44531	4.50086	0.0338777	0.228198	ENSGALG00000037950	ALPK3	alpha kinase 3 [Source:HGNC Symbol
ENSGALG00000002988	0.523332	5.14574	4.49796	0.0339353	0.228464	ENSGALG00000002988	PHGDH	phosphoglycerate dehydrogenase [Source:HGNC Symbol
ENSGALG00000007631	-1.44827	1.41619	4.49679	0.0339585	0.228498	ENSGALG00000007631	MEGF11	multiple EGF like domains 11 [Source:HGNC Symbol
ENSGALG00000003572	0.504775	5.18846	4.49114	0.0340709	0.229132	ENSGALG00000003572			28	4085166	4125847			420132
ENSGALG00000007302	0.550903	4.37919	4.48762	0.0341411	0.229361	ENSGALG00000007302	ATXN7	ataxin 7 [Source:HGNC Symbol
ENSGALG00000044505	0.910696	1.487	4.48727	0.0341481	0.229361	ENSGALG00000044505			25	1417906	1420032			NA
ENSGALG00000006109	0.467314	5.12522	4.48669	0.0341598	0.229361	ENSGALG00000006109	MAPK8	mitogen-activated protein kinase 8 [Source:HGNC Symbol
ENSGALG00000041238	0.816707	2.16827	4.48295	0.0342346	0.229712	ENSGALG00000041238			17	9150621	9173530			NA
ENSGALG00000031440	-0.696686	3.90873	4.47885	0.0343168	0.229712	ENSGALG00000031440	PTPRU	protein tyrosine phosphatase, receptor type U [Source:HGNC Symbol
ENSGALG00000002193	-0.872948	1.62731	4.47837	0.0343265	0.229712	ENSGALG00000002193	ARHGEF4	Rho guanine nucleotide exchange factor 4 [Source:HGNC Symbol
ENSGALG00000007731	-0.571811	4.43494	4.47804	0.0343331	0.229712	ENSGALG00000007731	DPCD	deleted in primary ciliary dyskinesia homolog (mouse) [Source:HGNC Symbol
ENSGALG00000044604	0.478218	4.89753	4.478	0.0343338	0.229712	ENSGALG00000044604			KQ759573.1	3949	8264			NA
ENSGALG00000016498	1.13408	3.33515	4.47757	0.0343425	0.229712	ENSGALG00000016498	MFSD2B	major facilitator superfamily domain containing 2B [Source:HGNC Symbol
ENSGALG00000045548	0.999272	1.09515	4.47674	0.0343593	0.229712	ENSGALG00000045548			Z	25320943	25322455			NA
ENSGALG00000035175	0.732076	2.89636	4.47641	0.0343657	0.229712	ENSGALG00000035175			11	2372752	2375640			NA
ENSGALG00000010718	1.0705	1.34025	4.47588	0.0343765	0.229712	ENSGALG00000010718	THSD7A	thrombospondin type 1 domain containing 7A [Source:HGNC Symbol
ENSGALG00000012018	0.82806	2.49497	4.47318	0.0344308	0.229875	ENSGALG00000012018	UGT8	2-hydroxyacylsphingosine 1-beta-galactosyltransferase precursor [Source:RefSeq peptide
ENSGALG00000016898	-0.463077	5.23016	4.47286	0.0344373	0.229875	ENSGALG00000016898	TGDS	TDP-glucose 4,6-dehydratase [Source:HGNC Symbol
ENSGALG00000006689	0.657457	3.88043	4.46877	0.0345198	0.230303	ENSGALG00000006689	ABHD2	abhydrolase domain containing 2 [Source:HGNC Symbol
ENSGALG00000014526	-0.524984	7.76406	4.46714	0.0345529	0.230401	ENSGALG00000014526		Triosephosphate isomerase [Source:UniProtKB/Swiss-Prot
ENSGALG00000041120	-0.986891	2.5666	4.46618	0.0345722	0.230408	ENSGALG00000041120			3	66737243	66780171			NA
ENSGALG00000017493	0.63707	3.36056	4.46477	0.0346007	0.230476	ENSGALG00000017493			1	194226590	194228925			100857925
ENSGALG00000012173	-0.603578	6.7576	4.46303	0.034636	0.230589	ENSGALG00000012173	LGALS3	galectin 3 [Source:HGNC Symbol
ENSGALG00000014614	-0.429038	6.56507	4.4568	0.0347625	0.231309	ENSGALG00000014614	TNKS2	tankyrase 2 [Source:HGNC Symbol
ENSGALG00000013878	-0.431179	6.30504	4.45273	0.0348456	0.231739	ENSGALG00000013878	PCYOX1	prenylcysteine oxidase 1 [Source:HGNC Symbol
ENSGALG00000027688	-0.426884	6.30566	4.44972	0.034907	0.232024	ENSGALG00000027688	NDUFB4	NADH:ubiquinone oxidoreductase subunit B4 [Source:HGNC Symbol
ENSGALG00000016560	-0.516057	4.48441	4.44701	0.0349623	0.232065	ENSGALG00000016560	SELENOI	selenoprotein I [Source:HGNC Symbol
ENSGALG00000009020	-0.494135	6.04213	4.44679	0.0349669	0.232065	ENSGALG00000009020	JAG1	jagged 1 [Source:HGNC Symbol
ENSGALG00000003250	-0.551072	4.62167	4.44672	0.0349684	0.232065	ENSGALG00000003250	ITPA	inosine triphosphatase [Source:HGNC Symbol
ENSGALG00000038364	1.23852	5.748	4.44431	0.0350178	0.232214	ENSGALG00000038364	NOV	nephroblastoma overexpressed [Source:HGNC Symbol
ENSGALG00000015729	-0.565949	4.68673	4.44225	0.03506	0.232214	ENSGALG00000015729	LPAR1	lysophosphatidic acid receptor 1 [Source:HGNC Symbol
ENSGALG00000029324	0.461731	5.91221	4.44192	0.0350668	0.232214	ENSGALG00000029324	SLC7A6	solute carrier family 7 member 6 [Source:HGNC Symbol
ENSGALG00000002383	1.15964	0.751418	4.44162	0.0350729	0.232214	ENSGALG00000002383			Z	9066089	9069222			427415
ENSGALG00000006152	0.556962	3.79149	4.44112	0.0350832	0.232214	ENSGALG00000006152			20	9988019	9990550			NA
ENSGALG00000017405	0.76994	5.89883	4.43856	0.035136	0.232441	ENSGALG00000017405	NPR3	natriuretic peptide receptor 3 [Source:HGNC Symbol
ENSGALG00000002199	-0.738064	3.16464	4.43747	0.0351584	0.232467	ENSGALG00000002199	KLHL17	kelch like family member 17 [Source:HGNC Symbol
ENSGALG00000015786	0.910497	1.94479	4.43545	0.0352	0.23262	ENSGALG00000015786	REEP1	receptor accessory protein 1 [Source:HGNC Symbol
ENSGALG00000017242	0.565571	5.71399	4.43291	0.0352524	0.232843	ENSGALG00000017242	FZD4	frizzled class receptor 4 [Source:HGNC Symbol
ENSGALG00000007929	0.517364	5.1912	4.42676	0.0353797	0.233562	ENSGALG00000007929	DIXDC1	DIX domain containing 1 [Source:HGNC Symbol
ENSGALG00000004517	0.571763	3.91738	4.41774	0.035567	0.234675	ENSGALG00000004517	PARP3	poly(ADP-ribose) polymerase family member 3 [Source:HGNC Symbol
ENSGALG00000016817	0.462024	7.44217	4.41618	0.0355996	0.234715	ENSGALG00000016817	RASA3	RAS p21 protein activator 3 [Source:HGNC Symbol
ENSGALG00000042539	-0.57651	3.91061	4.41478	0.0356289	0.234715	ENSGALG00000042539			AADN04019854.1	329	2645			NA
ENSGALG00000038343	-0.687548	2.8733	4.41477	0.035629	0.234715	ENSGALG00000038343			1	48125079	48125942			NA
ENSGALG00000025755	-0.52735	5.42907	4.40883	0.0357533	0.23541	ENSGALG00000025755	SPTSSA	serine palmitoyltransferase small subunit A [Source:HGNC Symbol
ENSGALG00000042642	-0.568901	5.28473	4.40463	0.0358415	0.235868	ENSGALG00000042642			2	396849	398637			420366
ENSGALG00000012241	0.473115	5.73893	4.40156	0.035906	0.23612	ENSGALG00000012241	KLHDC1	kelch domain containing 1 [Source:HGNC Symbol
ENSGALG00000000311	0.703525	6.13847	4.40102	0.0359175	0.23612	ENSGALG00000000311			22	844644	915617			419527
ENSGALG00000003478	1.14216	3.24368	4.39021	0.0361459	0.237498	ENSGALG00000003478	GFI1B	growth factor independent 1B transcriptional repressor [Source:HGNC Symbol
ENSGALG00000026858	0.529506	4.63975	4.38763	0.0362007	0.237639	ENSGALG00000026858	BTG2	BTG anti-proliferation factor 2 [Source:HGNC Symbol
ENSGALG00000005801	-1.06752	0.704029	4.38741	0.0362052	0.237639	ENSGALG00000005801	CHRNA4	cholinergic receptor nicotinic alpha 4 subunit [Source:HGNC Symbol
ENSGALG00000015117	0.791006	2.01439	4.3847	0.0362628	0.237893	ENSGALG00000015117	DRD3	dopamine receptor D3 [Source:HGNC Symbol
ENSGALG00000017715	-0.490412	5.66144	4.38002	0.0363626	0.238423	ENSGALG00000017715	TINAGL1	tubulointerstitial nephritis antigen like 1 [Source:HGNC Symbol
ENSGALG00000013814	-0.593203	4.126	4.37442	0.0364823	0.238966	ENSGALG00000013814	IMPA2	inositol monophosphatase 2 [Source:HGNC Symbol
ENSGALG00000004559	0.553769	4.06	4.37398	0.0364917	0.238966	ENSGALG00000004559	DPY19L3	dpy-19 like 3 (C. elegans) [Source:HGNC Symbol
ENSGALG00000011008	0.643489	3.5934	4.37291	0.0365145	0.238966	ENSGALG00000011008	MAP3K21	mitogen-activated protein kinase kinase kinase 21 [Source:HGNC Symbol
ENSGALG00000035535	-0.417745	6.27129	4.37254	0.0365226	0.238966	ENSGALG00000035535	GYG1	glycogenin 1 [Source:HGNC Symbol
ENSGALG00000009704	0.458869	7.10564	4.37171	0.0365403	0.238966	ENSGALG00000009704	CHST15	carbohydrate sulfotransferase 15 [Source:HGNC Symbol
ENSGALG00000036293	-0.455386	5.95389	4.37053	0.0365656	0.239007	ENSGALG00000036293	EBAG9	estrogen receptor binding site associated, antigen, 9 [Source:HGNC Symbol
ENSGALG00000011738	-0.441699	5.97189	4.36811	0.0366176	0.239222	ENSGALG00000011738	ARHGDIB	Rho GDP dissociation inhibitor beta [Source:HGNC Symbol
ENSGALG00000029829	0.701431	3.02447	4.36261	0.0367361	0.239645	ENSGALG00000029829	RNLS	renalase precursor [Source:RefSeq peptide
ENSGALG00000000997	-0.611497	4.35043	4.36143	0.0367615	0.239645	ENSGALG00000000997	GJC1	gap junction protein gamma 1 [Source:HGNC Symbol
ENSGALG00000012724	-0.4559	5.4776	4.36115	0.0367675	0.239645	ENSGALG00000012724	PAK1IP1	PAK1 interacting protein 1 [Source:HGNC Symbol
ENSGALG00000033816	0.918492	2.32715	4.36031	0.0367857	0.239645	ENSGALG00000033816	KCTD12	potassium channel tetramerization domain containing 12 [Source:HGNC Symbol
ENSGALG00000033678	0.429355	7.01551	4.35969	0.0367991	0.239645	ENSGALG00000033678	EHMT1	euchromatic histone lysine methyltransferase 1 [Source:HGNC Symbol
ENSGALG00000036355	-0.567965	5.71326	4.3592	0.0368095	0.239645	ENSGALG00000036355	C7orf73	chromosome 7 open reading frame 73 [Source:HGNC Symbol
ENSGALG00000024357	1.02539	3.73923	4.35892	0.0368157	0.239645	ENSGALG00000024357			16	337637	378917			NA
ENSGALG00000004009	0.809854	2.01495	4.35287	0.0369467	0.240373	ENSGALG00000004009	DHRS13	dehydrogenase/reductase 13 [Source:HGNC Symbol
ENSGALG00000001833	-0.480859	5.90149	4.34664	0.037082	0.241129	ENSGALG00000001833	PRKRIP1	PRKR interacting protein 1 (IL11 inducible) [Source:HGNC Symbol
ENSGALG00000019087	-0.417209	6.05245	4.34498	0.0371182	0.241239	ENSGALG00000019087	RFXAP	regulatory factor X associated protein [Source:HGNC Symbol
ENSGALG00000016304	-0.493979	5.19779	4.33864	0.0372566	0.242014	ENSGALG00000016304	LRRC1	leucine rich repeat containing 1 [Source:HGNC Symbol
ENSGALG00000031129	0.840208	4.55256	4.33746	0.0372826	0.242058	ENSGALG00000031129	HMCN1	hemicentin 1 [Source:HGNC Symbol
ENSGALG00000038136	0.76657	3.45899	4.332	0.0374024	0.24271	ENSGALG00000038136			11	100104	101048			415616
ENSGALG00000001823	-0.426866	5.78604	4.32846	0.0374801	0.243089	ENSGALG00000001823	HIKESHI	Hikeshi, heat shock protein nuclear import factor [Source:HGNC Symbol
ENSGALG00000003655	-1.02969	0.778495	4.32659	0.0375214	0.243139	ENSGALG00000003655	GAS2	growth arrest specific 2 [Source:HGNC Symbol
ENSGALG00000001331	0.599155	4.57242	4.32635	0.0375265	0.243139	ENSGALG00000001331	ST14	suppression of tumorigenicity 14 [Source:HGNC Symbol
ENSGALG00000045426	-1.27973	3.53953	4.32446	0.0375682	0.243281	ENSGALG00000045426			4	13361209	13366274			NA
ENSGALG00000029316	0.4599	6.45824	4.32312	0.0375978	0.243281	ENSGALG00000029316	ARID1A	AT-rich interaction domain 1A [Source:HGNC Symbol
ENSGALG00000032422	-0.561569	4.19588	4.32273	0.0376065	0.243281	ENSGALG00000032422			3	27450127	27451051			NA
ENSGALG00000011868	-0.67704	3.1588	4.31965	0.0376747	0.243598	ENSGALG00000011868	SNAPC1	small nuclear RNA activating complex polypeptide 1 [Source:HGNC Symbol
ENSGALG00000043511	0.639815	4.42792	4.31513	0.0377749	0.24412	ENSGALG00000043511			24	1149631	1160969			NA
ENSGALG00000033507	0.587013	5.20227	4.31304	0.0378214	0.244295	ENSGALG00000033507	PLCG2	phospholipase C gamma 2 [Source:HGNC Symbol
ENSGALG00000000544	0.564089	4.33457	4.31103	0.0378659	0.244457	ENSGALG00000000544	RAB44	RAB44, member RAS oncogene family [Source:HGNC Symbol
ENSGALG00000014727	0.582277	4.22183	4.30884	0.0379149	0.244538	ENSGALG00000014727	PDE4D	phosphodiesterase 4D [Source:HGNC Symbol
ENSGALG00000005757	0.515142	6.61889	4.30872	0.0379174	0.244538	ENSGALG00000005757	IRF8	Interferon regulatory factor 8 [Source:UniProtKB/Swiss-Prot
ENSGALG00000039553	-0.55439	5.89634	4.30703	0.0379552	0.244608	ENSGALG00000039553	SULF1	sulfatase 1 [Source:HGNC Symbol
ENSGALG00000011493	0.644562	3.61211	4.30649	0.0379672	0.244608	ENSGALG00000011493	TMEM169	transmembrane protein 169 [Source:HGNC Symbol
ENSGALG00000010854	0.505768	4.87665	4.30268	0.0380523	0.245031	ENSGALG00000010854	HDAC9	histone deacetylase 9 [Source:HGNC Symbol
ENSGALG00000006939	-0.50129	8.13477	4.30116	0.0380865	0.245126	ENSGALG00000006939	PFKP	phosphofructokinase, platelet [Source:HGNC Symbol
ENSGALG00000023436	0.932164	4.25449	4.29935	0.038127	0.245261	ENSGALG00000023436	HDC	histidine decarboxylase [Source:HGNC Symbol
ENSGALG00000010006	-0.415435	6.49799	4.29764	0.0381653	0.245382	ENSGALG00000010006	SLC10A7	solute carrier family 10 member 7 [Source:HGNC Symbol
ENSGALG00000004974	0.586386	4.99916	4.29365	0.0382551	0.245717	ENSGALG00000004974	PPARG	peroxisome proliferator activated receptor gamma [Source:HGNC Symbol
ENSGALG00000031214	-0.453187	5.31143	4.293	0.0382697	0.245717	ENSGALG00000031214	MED9	mediator complex subunit 9 [Source:HGNC Symbol
ENSGALG00000015152	0.869624	3.16543	4.29271	0.0382761	0.245717	ENSGALG00000015152	BOC	BOC cell adhesion associated, oncogene regulated [Source:HGNC Symbol
ENSGALG00000003703	-0.440605	4.97517	4.28912	0.038357	0.245908	ENSGALG00000003703	USE1	unconventional SNARE in the ER 1 [Source:HGNC Symbol
ENSGALG00000006009	0.911738	2.74793	4.28908	0.038358	0.245908	ENSGALG00000006009	PODXL2	podocalyxin like 2 [Source:HGNC Symbol
ENSGALG00000004323	0.686546	6.16813	4.2883	0.0383756	0.245908	ENSGALG00000004323	RASAL2	RAS protein activator like 2 [Source:HGNC Symbol
ENSGALG00000044114	-0.70403	3.18939	4.28792	0.0383841	0.245908	ENSGALG00000044114			1	80711061	80764466			NA
ENSGALG00000014891	0.595094	5.77066	4.28565	0.0384354	0.246112	ENSGALG00000014891	ITGA1	integrin subunit alpha 1 [Source:HGNC Symbol
ENSGALG00000013886	-0.447246	5.92724	4.28137	0.0385323	0.246607	ENSGALG00000013886	LDLRAD4	low density lipoprotein receptor class A domain containing 4 [Source:HGNC Symbol
ENSGALG00000015230	-0.592691	3.9641	4.27937	0.0385776	0.246771	ENSGALG00000015230	NME7	NME/NM23 family member 7 [Source:HGNC Symbol
ENSGALG00000007595	0.697171	5.16006	4.27781	0.038613	0.246795	ENSGALG00000007595	LRCH3	leucine rich repeats and calponin homology domain containing 3 [Source:HGNC Symbol
ENSGALG00000040594	-0.434497	6.62256	4.27701	0.0386313	0.246795	ENSGALG00000040594	GNPDA1	glucosamine-6-phosphate deaminase 1 [Source:HGNC Symbol
ENSGALG00000031303	0.501181	7.85152	4.27662	0.0386401	0.246795	ENSGALG00000031303			14	12295364	12314108			416653
ENSGALG00000034395	-0.531032	4.75474	4.26852	0.0388247	0.247848	ENSGALG00000034395	NUDT7	nudix hydrolase 7 [Source:HGNC Symbol
ENSGALG00000040021	0.774657	1.94218	4.26341	0.0389416	0.248468	ENSGALG00000040021	HOXA11	Homeobox protein Hox-A11 [Source:UniProtKB/Swiss-Prot
ENSGALG00000037933	-0.781396	1.98702	4.26108	0.0389951	0.248598	ENSGALG00000037933			2	126664603	126688404			NA
ENSGALG00000007798	1.08631	3.9735	4.2608	0.0390016	0.248598	ENSGALG00000007798	SHQ1	SHQ1, H/ACA ribonucleoprotein assembly factor [Source:HGNC Symbol
ENSGALG00000001335	-0.42707	7.06063	4.25617	0.0391081	0.249119	ENSGALG00000001335			18	2287671	2294491			417324
ENSGALG00000044229	1.00247	1.15717	4.25552	0.0391229	0.249119	ENSGALG00000044229			20	9816466	9817324			NA
ENSGALG00000041556	0.438278	6.23046	4.25016	0.0392467	0.249781	ENSGALG00000041556	GPATCH8	G-patch domain containing 8 [Source:HGNC Symbol
ENSGALG00000031752	0.808792	1.84852	4.24536	0.0393578	0.250353	ENSGALG00000031752			11	1397978	1403745			NA
ENSGALG00000023411	1.02973	2.24145	4.24325	0.0394066	0.250353	ENSGALG00000023411	CD180	CD180 molecule [Source:HGNC Symbol
ENSGALG00000026482	0.933887	0.707142	4.24301	0.0394122	0.250353	ENSGALG00000026482	uc_338	TUC338 [Source:RFAM
ENSGALG00000008072	0.562009	4.63674	4.24283	0.0394163	0.250353	ENSGALG00000008072	CHRDL1	chordin like 1 [Source:HGNC Symbol
ENSGALG00000001603	0.596493	5.24632	4.23957	0.0394922	0.250694	ENSGALG00000001603	NARF	nuclear prelamin A recognition factor [Source:HGNC Symbol
ENSGALG00000009895	-0.878699	1.90552	4.23881	0.0395099	0.250694	ENSGALG00000009895	GRIP1	glutamate receptor interacting protein 1 [Source:HGNC Symbol
ENSGALG00000045621	-0.675675	2.75552	4.23369	0.0396292	0.251324	ENSGALG00000045621			11	20072043	20072932			415883
ENSGALG00000029260	-0.798975	1.93993	4.23016	0.0397117	0.2517	ENSGALG00000029260	H-RAS	GTPase HRas GTPase HRas, N-terminally processed [Source:UniProtKB/Swiss-Prot
ENSGALG00000002971	0.497931	6.80532	4.22945	0.0397284	0.2517	ENSGALG00000002971	NSD1	nuclear receptor binding SET domain protein 1 [Source:HGNC Symbol
ENSGALG00000016828	-0.567875	4.25994	4.22681	0.0397902	0.251884	ENSGALG00000016828	GRTP1	growth hormone regulated TBC protein 1 [Source:HGNC Symbol
ENSGALG00000007195	-0.527117	4.57483	4.2265	0.0397974	0.251884	ENSGALG00000007195			15	9336955	9338267			416976
ENSGALG00000011930	0.887054	1.85136	4.22201	0.0399029	0.252309	ENSGALG00000011930			1	76345584	76430119			396151
ENSGALG00000007090	0.541927	4.86461	4.22193	0.0399047	0.252309	ENSGALG00000007090	CPN1	carboxypeptidase N subunit 1 [Source:HGNC Symbol
ENSGALG00000025977	-0.560093	5.40849	4.22004	0.0399491	0.252463	ENSGALG00000025977	GADD45A	growth arrest and DNA damage inducible alpha [Source:HGNC Symbol
ENSGALG00000013403	-0.676276	2.84347	4.21591	0.0400466	0.252952	ENSGALG00000013403	MSANTD3	Myb/SANT DNA binding domain containing 3 [Source:HGNC Symbol
ENSGALG00000002175	0.620589	4.25516	4.20488	0.0403078	0.254473	ENSGALG00000002175	KIF14	kinesin family member 14 [Source:HGNC Symbol
ENSGALG00000034024	-0.524812	4.62541	4.20089	0.0404028	0.254945	ENSGALG00000034024	RAPGEF5	Rap guanine nucleotide exchange factor 5 [Source:HGNC Symbol
ENSGALG00000016329	-0.430278	6.04105	4.19941	0.040438	0.255039	ENSGALG00000016329	AGPAT5	1-acylglycerol-3-phosphate O-acyltransferase 5 [Source:HGNC Symbol
ENSGALG00000031560	0.71621	4.75955	4.19173	0.0406217	0.256069	ENSGALG00000031560	USF3	upstream transcription factor family member 3 [Source:HGNC Symbol
ENSGALG00000028203	0.432482	6.72301	4.19076	0.0406448	0.256087	ENSGALG00000028203	SPRED1	sprouty related EVH1 domain containing 1 [Source:HGNC Symbol
ENSGALG00000028230	0.400979	6.10439	4.18572	0.0407659	0.256721	ENSGALG00000028230	SUN2	Sad1 and UNC84 domain containing 2 [Source:HGNC Symbol
ENSGALG00000034311	0.595377	4.0697	4.18391	0.0408096	0.256781	ENSGALG00000034311			5	45153188	45161872			NA
ENSGALG00000041420	0.943442	1.35917	4.18362	0.0408163	0.256781	ENSGALG00000041420			5	25881336	25883509			NA
[truncated: 10,577 more rows]

## Sheet: FDR<0,05
	logFC	logCPM	LR	PValue	FDR	Gene.stable.ID	Gene.name	Gene.description
ENSGALG00000033198	-3.14807	4.34509	105.256	1.07314e-24	1.34958e-20	ENSGALG00000033198	MYO5C	myosin VC [Source:HGNC Symbol
ENSGALG00000009945	-2.46162	5.26849	71.886	2.27993e-17	1.43362e-13	ENSGALG00000009945	CPM	carboxypeptidase M [Source:HGNC Symbol
ENSGALG00000005077	-1.8919	5.21032	67.9305	1.69358e-16	7.09951e-13	ENSGALG00000005077	F8	coagulation factor VIII [Source:HGNC Symbol
ENSGALG00000004270	-2.11261	7.40325	65.7582	5.09784e-16	1.60276e-12	ENSGALG00000004270	ALDH1A2	Retinal dehydrogenase 2 [Source:UniProtKB/Swiss-Prot
ENSGALG00000042279	-3.0123	3.11212	58.1737	2.3997e-14	6.03572e-11	ENSGALG00000042279	CYP24A1	cytochrome P450 family 24 subfamily A member 1 [Source:HGNC Symbol
ENSGALG00000014261	-3.12305	4.41786	56.1684	6.65237e-14	1.39434e-10	ENSGALG00000014261
ENSGALG00000030175	-1.78753	4.9155	55.8142	7.96551e-14	1.43106e-10	ENSGALG00000030175	FBXL2	F-box and leucine rich repeat protein 2 [Source:HGNC Symbol
ENSGALG00000015055	-2.72754	6.42134	55.0655	1.16581e-13	1.83265e-10	ENSGALG00000015055	SLC22A16	solute carrier family 22 member 16 [Source:HGNC Symbol
ENSGALG00000008439	2.24722	5.89081	53.691	2.34631e-13	3.27858e-10	ENSGALG00000008439
ENSGALG00000006855	-1.88763	4.4142	52.6763	3.93307e-13	4.94623e-10	ENSGALG00000006855	MELTF	melanotransferrin [Source:HGNC Symbol
ENSGALG00000042289	-2.7216	6.7596	50.6024	1.13108e-12	1.29313e-09	ENSGALG00000042289	SUSD5	sushi domain containing 5 [Source:HGNC Symbol
ENSGALG00000013225	-2.06558	5.51285	50.0945	1.46516e-12	1.53549e-09	ENSGALG00000013225	VAT1L	vesicle amine transport 1 like [Source:HGNC Symbol
ENSGALG00000038433	-1.82323	5.82194	48.8801	2.72093e-12	2.47323e-09	ENSGALG00000038433	SPON2	spondin 2 [Source:HGNC Symbol
ENSGALG00000001916	2.45079	5.80688	48.857	2.75327e-12	2.47323e-09	ENSGALG00000001916	SLIT3	slit guidance ligand 3 [Source:HGNC Symbol
ENSGALG00000039647	3.16089	2.35431	48.3984	3.4786e-12	2.91646e-09	ENSGALG00000039647
ENSGALG00000006629	-3.83217	2.24382	47.4314	5.69643e-12	4.44904e-09	ENSGALG00000006629	RBP4	retinol binding protein 4 [Source:HGNC Symbol
ENSGALG00000030211	2.47849	4.16781	47.325	6.01413e-12	4.44904e-09	ENSGALG00000030211	KIAA0408	KIAA0408 [Source:HGNC Symbol
ENSGALG00000010269	1.79673	4.37253	46.6033	8.69137e-12	6.07237e-09	ENSGALG00000010269	KCNAB1	potassium voltage-gated channel subfamily A member regulatory beta subunit 1 [Source:HGNC Symbol
ENSGALG00000040866	-2.76578	5.98108	44.7714	2.21431e-11	1.42582e-08	ENSGALG00000040866	P3H2	Prolyl 3-hydroxylase 2 [Source:UniProtKB/Swiss-Prot
ENSGALG00000011016	-1.57624	7.01668	44.7249	2.26752e-11	1.42582e-08	ENSGALG00000011016
ENSGALG00000012802	-1.8869	8.50491	44.3176	2.79202e-11	1.67202e-08	ENSGALG00000012802	F13A1	coagulation factor XIII A chain [Source:HGNC Symbol
ENSGALG00000014582	1.91491	7.14405	43.534	4.16653e-11	2.38174e-08	ENSGALG00000014582	CADM1	cell adhesion molecule 1 [Source:HGNC Symbol
ENSGALG00000042511	-2.16723	4.13873	42.5459	6.90428e-11	3.77514e-08	ENSGALG00000042511	PKDCC	protein kinase domain containing, cytoplasmic [Source:HGNC Symbol
ENSGALG00000036915	-1.59552	5.17187	41.1499	1.40988e-10	7.36745e-08	ENSGALG00000036915	SQLE	squalene epoxidase [Source:HGNC Symbol
ENSGALG00000014178	-2.33009	3.06912	41.0755	1.46458e-10	7.36745e-08	ENSGALG00000014178	SCUBE1	signal peptide, CUB domain and EGF like domain containing 1 [Source:HGNC Symbol
ENSGALG00000013929	1.79857	6.98816	40.7776	1.70578e-10	8.25072e-08	ENSGALG00000013929	PDGFRA	platelet derived growth factor receptor alpha [Source:HGNC Symbol
ENSGALG00000007668	2.30015	4.49281	40.526	1.94014e-10	9.03675e-08	ENSGALG00000007668	BMP7	bone morphogenetic protein 7 [Source:HGNC Symbol
ENSGALG00000046228	2.14326	5.84277	39.8927	2.683e-10	1.20505e-07	ENSGALG00000046228
ENSGALG00000002678	-1.5168	7.39489	39.7433	2.89638e-10	1.25603e-07	ENSGALG00000002678	CSPG4	chondroitin sulfate proteoglycan 4 [Source:HGNC Symbol
ENSGALG00000043025	-2.60477	5.02461	39.4488	3.3678e-10	1.41178e-07	ENSGALG00000043025	EPS8L2	EPS8 like 2 [Source:HGNC Symbol
ENSGALG00000032768	-1.88476	4.50084	38.8982	4.46481e-10	1.81127e-07	ENSGALG00000032768	SOX5	transcription factor SOX-5 [Source:RefSeq peptide
ENSGALG00000005330	1.53807	5.112	38.8234	4.63936e-10	1.82327e-07	ENSGALG00000005330	SNCAIP	synuclein alpha interacting protein [Source:HGNC Symbol
ENSGALG00000011970	-2.34341	5.71784	38.166	6.49755e-10	2.47616e-07	ENSGALG00000011970	CHADL	chondroadherin like [Source:HGNC Symbol
ENSGALG00000014835	2.40034	7.73513	37.8082	7.8054e-10	2.88708e-07	ENSGALG00000014835	C7	complement C7 [Source:HGNC Symbol
ENSGALG00000025862	-1.46298	6.01765	37.5476	8.92104e-10	3.12408e-07	ENSGALG00000025862	TMEM26	transmembrane protein 26 [Source:HGNC Symbol
ENSGALG00000029102	-1.77698	7.10097	37.5256	9.02203e-10	3.12408e-07	ENSGALG00000029102	PXYLP1	2-phosphoxylose phosphatase 1 [Source:HGNC Symbol
ENSGALG00000011068	-1.85641	6.23289	37.4893	9.1914e-10	3.12408e-07	ENSGALG00000011068	COBLL1	cordon-bleu WH2 repeat protein like 1 [Source:HGNC Symbol
ENSGALG00000012298	-2.70074	4.4415	37.3293	9.97727e-10	3.30195e-07	ENSGALG00000012298	SLC39A8	solute carrier family 39 member 8 [Source:HGNC Symbol
ENSGALG00000006723	-1.84988	5.78967	37.2454	1.04161e-09	3.3588e-07	ENSGALG00000006723
ENSGALG00000008661	-2.27834	7.4878	37.0423	1.15593e-09	3.63424e-07	ENSGALG00000008661	CYR61	Protein CYR61 [Source:UniProtKB/Swiss-Prot
ENSGALG00000009360	-1.85099	7.13385	36.7843	1.31947e-09	4.04723e-07	ENSGALG00000009360	CAPN2	calpain 2 [Source:HGNC Symbol
ENSGALG00000026466	-3.39127	1.97145	36.072	1.90163e-09	5.69402e-07	ENSGALG00000026466
ENSGALG00000012190	-3.90482	0.185094	36.0068	1.96634e-09	5.75086e-07	ENSGALG00000012190	TMEM163	transmembrane protein 163 [Source:HGNC Symbol
ENSGALG00000041693	2.22249	3.09761	35.501	2.54917e-09	7.28598e-07	ENSGALG00000041693
ENSGALG00000008365	2.27386	3.70695	35.2738	2.86465e-09	7.93291e-07	ENSGALG00000008365	CHRM4	Gallus gallus cholinergic receptor, muscarinic 4 (CHRM4), mRNA. [Source:RefSeq mRNA
ENSGALG00000006864	1.38542	7.39397	35.2488	2.90167e-09	7.93291e-07	ENSGALG00000006864
ENSGALG00000045064	-1.92412	6.00934	35.0184	3.26604e-09	8.73909e-07	ENSGALG00000045064
ENSGALG00000016375	1.74182	8.04809	34.7944	3.66418e-09	9.60016e-07	ENSGALG00000016375	PHEX	phosphate regulating endopeptidase homolog, X-linked [Source:RefSeq peptide
ENSGALG00000041459	-1.54363	6.1226	34.7172	3.81242e-09	9.65652e-07	ENSGALG00000041459	DDIT4	DNA damage inducible transcript 4 [Source:HGNC Symbol
ENSGALG00000028871	-2.24313	6.4237	34.6946	3.85697e-09	9.65652e-07	ENSGALG00000028871	SLC38A3	solute carrier family 38 member 3 [Source:HGNC Symbol
ENSGALG00000031720	-2.43673	3.00647	34.665	3.91605e-09	9.65652e-07	ENSGALG00000031720	LGI1	leucine rich glioma inactivated 1 [Source:HGNC Symbol
ENSGALG00000015656	1.36885	6.67122	34.4798	4.30704e-09	1.04164e-06	ENSGALG00000015656
ENSGALG00000043829	-2.28649	6.41383	34.3743	4.5468e-09	1.07888e-06	ENSGALG00000043829	EXTL1	exostosin like glycosyltransferase 1 [Source:HGNC Symbol
ENSGALG00000026080	2.16313	7.36923	33.7852	6.15461e-09	1.43008e-06	ENSGALG00000026080	OMD	osteomodulin [Source:HGNC Symbol
ENSGALG00000039822	-3.03025	1.61738	33.7539	6.25433e-09	1.43008e-06	ENSGALG00000039822	RASSF10	Ras association domain family member 10 [Source:HGNC Symbol
ENSGALG00000015519	2.62269	4.55643	33.5455	6.96157e-09	1.56337e-06	ENSGALG00000015519	ROBO2	roundabout guidance receptor 2 [Source:HGNC Symbol
ENSGALG00000010170	1.37303	5.19907	33.4729	7.22639e-09	1.59437e-06	ENSGALG00000010170	INTU	inturned planar cell polarity protein [Source:HGNC Symbol
ENSGALG00000009365	-1.37129	6.60288	33.4102	7.46299e-09	1.61818e-06	ENSGALG00000009365	CYP51	cytochrome P450 family 51 subfamily A member 1 [Source:HGNC Symbol
ENSGALG00000004121	-1.68894	6.22512	33.355	7.67782e-09	1.62992e-06	ENSGALG00000004121	LPAR4	lysophosphatidic acid receptor 4 [Source:HGNC Symbol
ENSGALG00000009560	-2.23585	7.84595	33.3303	7.77632e-09	1.62992e-06	ENSGALG00000009560	MSMO1	methylsterol monooxygenase 1 [Source:HGNC Symbol
ENSGALG00000007367	-4.3202	1.45535	33.2602	8.06147e-09	1.66198e-06	ENSGALG00000007367	WFIKKN2	WAP, follistatin/kazal, immunoglobulin, kunitz and netrin domain containing 2 [Source:HGNC Symbol
ENSGALG00000035845	-2.06794	4.45402	33.0244	9.1011e-09	1.84606e-06	ENSGALG00000035845	JPH1	junctophilin 1 [Source:HGNC Symbol
ENSGALG00000029151	1.33618	4.79455	32.8394	1.00093e-08	1.96118e-06	ENSGALG00000029151
ENSGALG00000030908	1.97601	4.41563	32.8258	1.00799e-08	1.96118e-06	ENSGALG00000030908	ATP2B2	ATPase plasma membrane Ca2+ transporting 2 [Source:HGNC Symbol
ENSGALG00000039705	-2.41487	6.98705	32.8149	1.01365e-08	1.96118e-06	ENSGALG00000039705	GFPT2	glutamine-fructose-6-phosphate transaminase 2 [Source:HGNC Symbol
ENSGALG00000034067	-3.06104	6.98937	32.7226	1.06294e-08	2.02539e-06	ENSGALG00000034067	FMOD	fibromodulin [Source:HGNC Symbol
ENSGALG00000017031	-1.62468	4.26463	32.6408	1.10865e-08	2.08095e-06	ENSGALG00000017031
ENSGALG00000011078	1.41477	6.28554	32.4154	1.24498e-08	2.30247e-06	ENSGALG00000011078
ENSGALG00000036073	1.71304	7.66556	32.2127	1.38186e-08	2.51859e-06	ENSGALG00000036073
ENSGALG00000023881	1.87315	6.45103	32.1096	1.45717e-08	2.60226e-06	ENSGALG00000023881	PLXDC1	plexin domain containing 1 [Source:HGNC Symbol
ENSGALG00000004418	2.37084	3.33256	32.0937	1.46915e-08	2.60226e-06	ENSGALG00000004418	SSTR2	somatostatin receptor 2 [Source:HGNC Symbol
ENSGALG00000010535	1.99153	7.42338	31.9083	1.61625e-08	2.82305e-06	ENSGALG00000010535	SGMS2	sphingomyelin synthase 2 [Source:HGNC Symbol
ENSGALG00000015293	-1.4478	5.96395	31.7779	1.72845e-08	2.97768e-06	ENSGALG00000015293	TMEM45A	transmembrane protein 45A [Source:HGNC Symbol
ENSGALG00000017394	-1.76499	7.38181	31.6324	1.86291e-08	3.16594e-06	ENSGALG00000017394	INSIG1	Insulin-induced gene 1 protein [Source:UniProtKB/Swiss-Prot
ENSGALG00000043167	-1.45929	4.58326	31.3698	2.13278e-08	3.54872e-06	ENSGALG00000043167	TNFRSF11B	TNF receptor superfamily member 11b [Source:HGNC Symbol
ENSGALG00000006076	2.6694	2.21499	31.359	2.14458e-08	3.54872e-06	ENSGALG00000006076	RASGEF1C	RasGEF domain family member 1C [Source:HGNC Symbol
ENSGALG00000015847	2.02922	4.68607	31.2493	2.26926e-08	3.67382e-06	ENSGALG00000015847	PRSS35	protease, serine 35 [Source:HGNC Symbol
ENSGALG00000012834	-1.21269	6.54654	31.2413	2.27861e-08	3.67382e-06	ENSGALG00000012834	AKR1D1	aldo-keto reductase family 1 member D1 [Source:HGNC Symbol
ENSGALG00000033624	-3.95292	-0.106204	31.0568	2.50588e-08	3.98911e-06	ENSGALG00000033624
ENSGALG00000019063	-1.38655	8.18412	30.9728	2.6167e-08	4.03829e-06	ENSGALG00000019063
ENSGALG00000008135	1.65576	7.65544	30.9721	2.61768e-08	4.03829e-06	ENSGALG00000008135	SATB2	SATB homeobox 2 [Source:HGNC Symbol
ENSGALG00000015554	1.85407	3.23164	30.9607	2.63311e-08	4.03829e-06	ENSGALG00000015554	SORCS2	sortilin related VPS10 domain containing receptor 2 [Source:HGNC Symbol
ENSGALG00000044675	-2.36209	5.14045	30.9358	2.66709e-08	4.04112e-06	ENSGALG00000044675
ENSGALG00000006473	2.25761	5.88627	30.6845	3.03585e-08	4.5451e-06	ENSGALG00000006473	PLXNA4	plexin A4 [Source:HGNC Symbol
ENSGALG00000010125	-2.32747	7.12226	30.643	3.10136e-08	4.58856e-06	ENSGALG00000010125	CSGALNACT1	chondroitin sulfate N-acetylgalactosaminyltransferase 1 [Source:HGNC Symbol
ENSGALG00000021471	-3.697	2.26822	30.3637	3.58167e-08	5.23756e-06	ENSGALG00000021471	IL17B	interleukin 17B [Source:HGNC Symbol
ENSGALG00000030653	3.13259	3.74341	30.0597	4.18952e-08	6.05602e-06	ENSGALG00000030653
ENSGALG00000035733	1.66523	4.26464	30.0018	4.31655e-08	6.16875e-06	ENSGALG00000035733	CCR7	C-C motif chemokine receptor 7 [Source:HGNC Symbol
ENSGALG00000030025	1.28254	6.72134	29.8395	4.69322e-08	6.56219e-06	ENSGALG00000030025	FABP4	fatty acid binding protein 4 [Source:HGNC Symbol
ENSGALG00000002623	-1.98781	7.52274	29.8383	4.69623e-08	6.56219e-06	ENSGALG00000002623	PCOLCE2	procollagen C-endopeptidase enhancer 2 [Source:HGNC Symbol
ENSGALG00000007416	1.23813	6.5674	29.7195	4.99309e-08	6.90034e-06	ENSGALG00000007416	CD3E	CD3e molecule [Source:HGNC Symbol
ENSGALG00000032681	1.32601	6.05487	29.6931	5.06142e-08	6.91875e-06	ENSGALG00000032681
ENSGALG00000003818	1.99211	6.75513	29.6652	5.13479e-08	6.94356e-06	ENSGALG00000003818	CYFIP2	cytoplasmic FMR1 interacting protein 2 [Source:HGNC Symbol
ENSGALG00000015079	-2.1779	1.91954	29.5468	5.45834e-08	7.30257e-06	ENSGALG00000015079	UPK1B	uroplakin 1B [Source:HGNC Symbol
ENSGALG00000002557	2.45117	6.50745	29.2554	6.34395e-08	8.39805e-06	ENSGALG00000002557	ADGRD1	adhesion G protein-coupled receptor D1 [Source:HGNC Symbol
ENSGALG00000014903	-1.63888	5.48384	29.181	6.59211e-08	8.63567e-06	ENSGALG00000014903	ITGA2	integrin subunit alpha 2 [Source:HGNC Symbol
ENSGALG00000007691	-1.10858	6.07173	29.114	6.82412e-08	8.84743e-06	ENSGALG00000007691	ARMC9	armadillo repeat containing 9 [Source:HGNC Symbol
ENSGALG00000013102	-2.09023	4.05691	28.9253	7.52244e-08	9.65328e-06	ENSGALG00000013102	COBL	cordon-bleu WH2 repeat protein [Source:HGNC Symbol
ENSGALG00000017229	2.26449	3.75136	28.8507	7.81797e-08	9.88343e-06	ENSGALG00000017229	FAT3	FAT atypical cadherin 3 [Source:HGNC Symbol
ENSGALG00000012119	1.91986	5.11041	28.8405	7.85896e-08	9.88343e-06	ENSGALG00000012119	MARCO	macrophage receptor with collagenous structure [Source:HGNC Symbol
ENSGALG00000019552	-1.26685	6.71106	28.7774	8.1191e-08	9.99599e-06	ENSGALG00000019552	SERPINB2	serpin family B member 2 [Source:HGNC Symbol
ENSGALG00000043185	-2.89219	9.35903	28.7646	8.17311e-08	9.99599e-06	ENSGALG00000043185	MATN1	matrilin 1, cartilage matrix protein [Source:HGNC Symbol
ENSGALG00000003548	-1.7168	5.62128	28.7613	8.18692e-08	9.99599e-06	ENSGALG00000003548	BAIAP2L1	BAI1 associated protein 2 like 1 [Source:HGNC Symbol
ENSGALG00000043353	2.39484	4.37459	28.7241	8.34597e-08	1.00922e-05	ENSGALG00000043353
ENSGALG00000017005	-2.38555	6.08177	28.6965	8.46575e-08	1.01395e-05	ENSGALG00000017005	CAB39L	calcium binding protein 39 like [Source:HGNC Symbol
ENSGALG00000003695	-1.79138	6.84503	28.5613	9.07803e-08	1.07703e-05	ENSGALG00000003695	MINPP1	multiple inositol-polyphosphate phosphatase 1 [Source:HGNC Symbol
ENSGALG00000014948	-1.21115	6.81209	28.5368	9.19352e-08	1.08054e-05	ENSGALG00000014948	HMGCR	3-hydroxy-3-methylglutaryl-Coenzyme A reductase [Source:RefSeq peptide
ENSGALG00000009248	-1.98895	2.67045	28.3912	9.91125e-08	1.15411e-05	ENSGALG00000009248	HSPA12A	heat shock protein family A (Hsp70) member 12A [Source:HGNC Symbol
ENSGALG00000037011	1.72034	4.96038	28.3453	1.01494e-07	1.16127e-05	ENSGALG00000037011
ENSGALG00000040755	1.68821	4.34836	28.3438	1.01574e-07	1.16127e-05	ENSGALG00000040755	ANGPT4	angiopoietin 4 [Source:HGNC Symbol
ENSGALG00000028880	-1.73267	5.7676	28.1911	1.0991e-07	1.24525e-05	ENSGALG00000028880
ENSGALG00000041915	1.56596	4.51582	28.0217	1.19961e-07	1.34699e-05	ENSGALG00000041915
ENSGALG00000033234	1.25226	4.82287	27.9499	1.245e-07	1.38558e-05	ENSGALG00000033234	JAK3	Janus kinase 3 [Source:HGNC Symbol
ENSGALG00000015910	-1.48913	7.21351	27.8487	1.31181e-07	1.44713e-05	ENSGALG00000015910	CD109	CD109 molecule [Source:HGNC Symbol
ENSGALG00000011250	2.58775	1.43295	27.6865	1.42653e-07	1.54057e-05	ENSGALG00000011250	ASIC4	acid sensing ion channel subunit family member 4 [Source:HGNC Symbol
ENSGALG00000027067	1.72117	5.9774	27.6771	1.43349e-07	1.54057e-05	ENSGALG00000027067	C1QTNF6	C1q and TNF related 6 [Source:HGNC Symbol
ENSGALG00000015630	1.83365	4.25165	27.6642	1.44312e-07	1.54057e-05	ENSGALG00000015630	EDIL3	EGF like repeats and discoidin domains 3 [Source:HGNC Symbol
ENSGALG00000043035	-1.58265	4.49964	27.661	1.44551e-07	1.54057e-05	ENSGALG00000043035	SHISA2	shisa family member 2 [Source:HGNC Symbol
ENSGALG00000006198	-1.51579	5.8496	27.5867	1.50211e-07	1.58744e-05	ENSGALG00000006198	LSS	lanosterol synthase [Source:HGNC Symbol
ENSGALG00000034077	-1.66163	4.27889	27.4969	1.57347e-07	1.63926e-05	ENSGALG00000034077	KCNK5	potassium two pore domain channel subfamily K member 5 [Source:HGNC Symbol
ENSGALG00000034721	2.75087	3.38264	27.4923	1.57722e-07	1.63926e-05	ENSGALG00000034721
ENSGALG00000013892	-1.26355	7.67391	27.455	1.6079e-07	1.65745e-05	ENSGALG00000013892	MAP3K5	mitogen-activated protein kinase kinase kinase 5 [Source:HGNC Symbol
ENSGALG00000032882	-1.42513	4.18273	27.3364	1.70964e-07	1.748e-05	ENSGALG00000032882	EVA1C	eva-1 homolog C [Source:HGNC Symbol
ENSGALG00000015180	1.80126	4.88751	27.1419	1.89056e-07	1.91739e-05	ENSGALG00000015180	PSAT1	phosphoserine aminotransferase 1 [Source:HGNC Symbol
ENSGALG00000000241	-1.29772	6.067	27.0372	1.99582e-07	2.0029e-05	ENSGALG00000000241	STARD4	StAR related lipid transfer domain containing 4 [Source:HGNC Symbol
ENSGALG00000046455	2.38737	1.41563	27.0266	2.00672e-07	2.0029e-05	ENSGALG00000046455
ENSGALG00000015542	-2.52177	5.58684	26.9931	2.04186e-07	2.0191e-05	ENSGALG00000015542	PLPPR1	phospholipid phosphatase related 1 [Source:HGNC Symbol
ENSGALG00000043949	-2.17563	2.69293	26.9806	2.05506e-07	2.0191e-05	ENSGALG00000043949
ENSGALG00000033338	-1.82817	5.29133	26.9544	2.08311e-07	2.03079e-05	ENSGALG00000033338	GPT2	glutamic--pyruvic transaminase 2 [Source:HGNC Symbol
ENSGALG00000011551	2.22726	7.646	26.6634	2.42168e-07	2.3427e-05	ENSGALG00000011551	JCHAIN	joining chain of multimeric IgA and IgM [Source:HGNC Symbol
ENSGALG00000031058	-2.38861	3.94016	26.6257	2.46939e-07	2.37061e-05	ENSGALG00000031058
ENSGALG00000032836	2.26646	2.40085	26.5975	2.50562e-07	2.38717e-05	ENSGALG00000032836	MAOB	monoamine oxidase B [Source:HGNC Symbol
ENSGALG00000044072	3.45451	5.41972	26.5538	2.56303e-07	2.42351e-05	ENSGALG00000044072
ENSGALG00000010029	2.86949	3.9518	26.4805	2.66209e-07	2.49565e-05	ENSGALG00000010029	BEST3	bestrophin 3 [Source:HGNC Symbol
ENSGALG00000013090	-1.89516	8.86431	26.4683	2.67902e-07	2.49565e-05	ENSGALG00000013090	LOXL4	lysyl oxidase like 4 [Source:HGNC Symbol
ENSGALG00000021314	2.04139	5.65315	26.3444	2.8564e-07	2.64133e-05	ENSGALG00000021314
ENSGALG00000032191	-1.34505	6.67088	26.1425	3.17131e-07	2.91112e-05	ENSGALG00000032191	WNK4	WNK lysine deficient protein kinase 4 [Source:HGNC Symbol
ENSGALG00000012989	-2.21834	6.41345	26.1202	3.20809e-07	2.92355e-05	ENSGALG00000012989	NINJ2	ninjurin 2 [Source:HGNC Symbol
ENSGALG00000033880	-1.95061	5.57972	26.0169	3.38444e-07	3.04054e-05	ENSGALG00000033880	CRISPLD1	cysteine-rich secretory protein LCCL domain-containing 1 precursor [Source:RefSeq peptide
ENSGALG00000013782	-3.04992	1.31974	26.0167	3.38483e-07	3.04054e-05	ENSGALG00000013782	CDH7	cadherin 7 [Source:HGNC Symbol
ENSGALG00000011013	2.71208	3.93406	25.9023	3.59137e-07	3.20242e-05	ENSGALG00000011013
ENSGALG00000046358	-1.94462	4.55505	25.8891	3.61596e-07	3.20242e-05	ENSGALG00000046358	FBLN7	fibulin 7 [Source:HGNC Symbol
ENSGALG00000006563	1.60858	4.77989	25.8171	3.75339e-07	3.30088e-05	ENSGALG00000006563	SEMA3D	semaphorin 3D [Source:HGNC Symbol
ENSGALG00000041927	-2.50241	6.89679	25.7308	3.92509e-07	3.42791e-05	ENSGALG00000041927	FZD9	frizzled class receptor 9 [Source:HGNC Symbol
ENSGALG00000005814	2.03854	1.98096	25.6384	4.11762e-07	3.55553e-05	ENSGALG00000005814
ENSGALG00000021139	2.42142	8.81201	25.6337	4.12776e-07	3.55553e-05	ENSGALG00000021139
ENSGALG00000027188	-1.39607	5.09337	25.4958	4.43339e-07	3.79281e-05	ENSGALG00000027188	SREBF1	sterol regulatory element binding transcription factor 1 [Source:HGNC Symbol
ENSGALG00000039474	-1.76541	4.96108	25.4411	4.56096e-07	3.87558e-05	ENSGALG00000039474	ID4	inhibitor of DNA binding 4, HLH protein [Source:HGNC Symbol
ENSGALG00000012906	1.9531	3.53562	25.3971	4.66619e-07	3.93839e-05	ENSGALG00000012906	CDH20	Cadherin-20 [Source:UniProtKB/Swiss-Prot
ENSGALG00000019233	-3.04068	6.06361	25.3782	4.7122e-07	3.95071e-05	ENSGALG00000019233
ENSGALG00000007526	-1.58736	3.80931	25.2468	5.04426e-07	4.1722e-05	ENSGALG00000007526
ENSGALG00000006775	-1.59641	7.76407	25.2356	5.07378e-07	4.1722e-05	ENSGALG00000006775	TGM2	protein-glutamine gamma-glutamyltransferase 2 [Source:RefSeq peptide
ENSGALG00000001768	-4.60589	4.73706	25.2348	5.07591e-07	4.1722e-05	ENSGALG00000001768	TENM2	teneurin transmembrane protein 2 [Source:HGNC Symbol
ENSGALG00000029392	-2.4655	1.64636	25.1171	5.39513e-07	4.40579e-05	ENSGALG00000029392	GABRB3	Gamma-aminobutyric acid receptor subunit beta-3 [Source:UniProtKB/Swiss-Prot
ENSGALG00000009959	-1.88731	6.34849	25.098	5.44889e-07	4.42098e-05	ENSGALG00000009959
ENSGALG00000019060	-2.86466	2.97616	25.0495	5.58772e-07	4.50457e-05	ENSGALG00000019060	MMP27	matrix metalloproteinase-27 precursor [Source:RefSeq peptide
ENSGALG00000004386	-2.39606	5.84334	25.0048	5.71881e-07	4.58087e-05	ENSGALG00000004386	SOX9	SRY-box 9 [Source:HGNC Symbol
ENSGALG00000008905	-2.21408	2.90292	24.9204	5.97473e-07	4.75558e-05	ENSGALG00000008905	HABP2	hyaluronan binding protein 2 [Source:HGNC Symbol
ENSGALG00000017179	1.19476	6.83384	24.8243	6.28023e-07	4.94167e-05	ENSGALG00000017179	PDGFD	platelet derived growth factor D [Source:HGNC Symbol
ENSGALG00000003562	-1.82442	4.669	24.8221	6.28711e-07	4.94167e-05	ENSGALG00000003562	NPTX2	neuronal pentraxin 2 [Source:HGNC Symbol
ENSGALG00000028627	-1.20023	7.52189	24.5312	7.31155e-07	5.71118e-05	ENSGALG00000028627	TIMP3	Metalloproteinase inhibitor 3 [Source:UniProtKB/Swiss-Prot
ENSGALG00000035839	1.49722	4.54148	24.5133	7.38005e-07	5.72911e-05	ENSGALG00000035839	TMEM255B	transmembrane protein 255B [Source:HGNC Symbol
ENSGALG00000023395	2.68811	2.93393	24.4724	7.53828e-07	5.80011e-05	ENSGALG00000023395	PLIN1	perilipin-1 [Source:RefSeq peptide
ENSGALG00000004695	1.31786	7.57991	24.4659	7.56376e-07	5.80011e-05	ENSGALG00000004695	ECM2	extracellular matrix protein 2 [Source:HGNC Symbol
ENSGALG00000041330	1.62763	5.38873	24.4145	7.76835e-07	5.89978e-05	ENSGALG00000041330
ENSGALG00000002358	-1.82076	3.54685	24.4097	7.78756e-07	5.89978e-05	ENSGALG00000002358	CDO1	cysteine dioxygenase type 1 [Source:HGNC Symbol
ENSGALG00000021074	-2.59988	7.78011	24.3911	7.86307e-07	5.92131e-05	ENSGALG00000021074	MYOC	myocilin [Source:HGNC Symbol
ENSGALG00000036942	-2.09853	4.65745	24.2091	8.64209e-07	6.46922e-05	ENSGALG00000036942	KCNA3	potassium voltage-gated channel subfamily A member 3 [Source:HGNC Symbol
ENSGALG00000014798	-2.09429	6.55514	24.1913	8.72259e-07	6.47657e-05	ENSGALG00000014798	SERINC5	serine incorporator 5 [Source:HGNC Symbol
ENSGALG00000031325	-1.29714	7.85293	24.1842	8.7549e-07	6.47657e-05	ENSGALG00000031325	TGFB1	transforming growth factor beta 1 [Source:HGNC Symbol
ENSGALG00000033680	-4.00511	2.24813	24.0915	9.18659e-07	6.75617e-05	ENSGALG00000033680		Gallus gallus MHC-like class I Y (LOC768350), mRNA. [Source:RefSeq mRNA
ENSGALG00000002728	-1.34076	5.79527	23.9752	9.75863e-07	7.13515e-05	ENSGALG00000002728	SLC16A3	solute carrier family 16 member 3 [Source:HGNC Symbol
ENSGALG00000011659	-1.56636	4.85906	23.9299	9.99097e-07	7.2628e-05	ENSGALG00000011659	ACAT2	acetyl-CoA acetyltransferase 2 [Source:HGNC Symbol
ENSGALG00000034767	2.51976	1.14029	23.8915	1.01923e-06	7.36657e-05	ENSGALG00000034767
ENSGALG00000005580	1.18248	4.94568	23.8237	1.05575e-06	7.58693e-05	ENSGALG00000005580	TMEM56	Gallus gallus transmembrane protein 56 (TMEM56), mRNA. [Source:RefSeq mRNA
ENSGALG00000027965	-2.78204	2.74603	23.7395	1.10294e-06	7.88098e-05	ENSGALG00000027965	OPRL1	opioid related nociceptin receptor 1 [Source:HGNC Symbol
ENSGALG00000003863	1.24286	4.91913	23.6469	1.15735e-06	8.22308e-05	ENSGALG00000003863	P2RX7	purinergic receptor P2X 7 [Source:HGNC Symbol
ENSGALG00000010057	-2.22328	1.30188	23.5515	1.21616e-06	8.59239e-05	ENSGALG00000010057	KIF6	kinesin family member 6 [Source:HGNC Symbol
ENSGALG00000032181	1.5489	7.43278	23.4781	1.26341e-06	8.87632e-05	ENSGALG00000032181	LRP4	LDL receptor related protein 4 [Source:HGNC Symbol
ENSGALG00000040226	-3.0398	4.44963	23.4667	1.27093e-06	8.87957e-05	ENSGALG00000040226
ENSGALG00000001383	-1.96968	2.37002	23.3136	1.37623e-06	9.5271e-05	ENSGALG00000001383	HTR4	5-hydroxytryptamine receptor 4 [Source:HGNC Symbol
ENSGALG00000005739	-1.53375	4.62035	23.3101	1.37876e-06	9.5271e-05	ENSGALG00000005739	SCD	stearoyl-CoA desaturase [Source:HGNC Symbol
ENSGALG00000030076	1.03384	5.03315	23.2236	1.44215e-06	9.91064e-05	ENSGALG00000030076	PCSK6	proprotein convertase subtilisin/kexin type 6 [Source:HGNC Symbol
ENSGALG00000046204	-3.08204	4.33404	23.1896	1.46787e-06	0.000100325	ENSGALG00000046204	R3HDML	R3H domain containing like [Source:HGNC Symbol
ENSGALG00000036390	-1.66766	8.35171	23.1556	1.49409e-06	0.000101566	ENSGALG00000036390	PPP1R17	protein phosphatase 1 regulatory subunit 17 [Source:HGNC Symbol
ENSGALG00000043742	2.04448	5.83613	23.0436	1.58372e-06	0.00010708	ENSGALG00000043742
ENSGALG00000017133	-1.29849	5.54318	22.9184	1.6903e-06	0.000113675	ENSGALG00000017133	EEF1AKMT1	EEF1A lysine methyltransferase 1 [Source:HGNC Symbol
ENSGALG00000010798	-1.58071	3.28382	22.7992	1.79838e-06	0.0001203	ENSGALG00000010798	DHCR24	24-dehydrocholesterol reductase [Source:RefSeq peptide
ENSGALG00000005263	-2.26626	5.43907	22.6612	1.93233e-06	0.000128577	ENSGALG00000005263	SOX8	SRY-box 8 [Source:HGNC Symbol
ENSGALG00000032687	-1.13507	5.27423	22.6146	1.97979e-06	0.000131041	ENSGALG00000032687	PHLDA2	pleckstrin homology like domain family A member 2 [Source:HGNC Symbol
ENSGALG00000005708	-2.86772	0.902192	22.5846	2.01088e-06	0.000132402	ENSGALG00000005708	HNF4beta	hepatic nuclear factor 4beta [Source:RefSeq peptide
ENSGALG00000002763	-2.32613	8.88498	22.543	2.05487e-06	0.000134594	ENSGALG00000002763	FRZB	frizzled-related protein [Source:HGNC Symbol
ENSGALG00000012015	2.01817	2.18529	22.4832	2.11985e-06	0.000138131	ENSGALG00000012015	NDST4	N-deacetylase and N-sulfotransferase 4 [Source:HGNC Symbol
ENSGALG00000019622	2.00676	1.85694	22.4	2.21372e-06	0.000143504	ENSGALG00000019622	TRIM71	tripartite motif containing 71 [Source:HGNC Symbol
ENSGALG00000004902	1.05852	6.96606	22.2619	2.37886e-06	0.000153418	ENSGALG00000004902	TOM1L2	target of myb1 like 2 membrane trafficking protein [Source:HGNC Symbol
ENSGALG00000004777	-1.36245	5.6248	22.2052	2.45008e-06	0.000157205	ENSGALG00000004777	AIFM2	apoptosis inducing factor, mitochondria associated 2 [Source:HGNC Symbol
ENSGALG00000015013	1.40783	4.92506	22.1472	2.52521e-06	0.000160679	ENSGALG00000015013	MSX1	msh homeobox 1 [Source:HGNC Symbol
ENSGALG00000032326	-2.66589	4.21656	22.1438	2.52978e-06	0.000160679	ENSGALG00000032326
ENSGALG00000009687	1.40157	5.79083	22.1052	2.58107e-06	0.000163113	ENSGALG00000009687	KCNK2	potassium two pore domain channel subfamily K member 2 [Source:HGNC Symbol
ENSGALG00000024056	-1.17069	6.75125	22.0565	2.64742e-06	0.00016593	ENSGALG00000024056	CHST3	carbohydrate sulfotransferase 3 [Source:HGNC Symbol
ENSGALG00000011671	1.95196	4.8167	22.0532	2.65204e-06	0.00016593	ENSGALG00000011671	SLC15A2	solute carrier family 15 member 2 [Source:HGNC Symbol
ENSGALG00000038293	-1.43172	3.96929	22.0233	2.69354e-06	0.000167693	ENSGALG00000038293
ENSGALG00000006049	-1.88635	9.23972	21.9406	2.81227e-06	0.000174222	ENSGALG00000006049	STK26	serine/threonine kinase 26 [Source:HGNC Symbol
ENSGALG00000011680	1.30018	5.63873	21.8955	2.87912e-06	0.000177489	ENSGALG00000011680	EPHA5	EPH receptor A5 [Source:HGNC Symbol
ENSGALG00000034346	-1.33828	5.62932	21.7724	3.06977e-06	0.000187685	ENSGALG00000034346	RDH10	retinol dehydrogenase 10 [Source:HGNC Symbol
ENSGALG00000020316	-1.15562	4.90114	21.7615	3.08731e-06	0.000187685	ENSGALG00000020316	IL13RA2	interleukin 13 receptor subunit alpha 2 [Source:HGNC Symbol
ENSGALG00000016059	-1.07172	6.31309	21.7603	3.08929e-06	0.000187685	ENSGALG00000016059	ETS2	ETS proto-oncogene 2, transcription factor [Source:HGNC Symbol
ENSGALG00000016665	-1.2592	5.87277	21.7218	3.15184e-06	0.000190565	ENSGALG00000016665	FDFT1	farnesyl-diphosphate farnesyltransferase 1 [Source:HGNC Symbol
ENSGALG00000038257	2.3311	1.63458	21.6577	3.25893e-06	0.000196097	ENSGALG00000038257
ENSGALG00000012392	1.84252	3.69941	21.6366	3.29499e-06	0.000196576	ENSGALG00000012392	IYD	iodotyrosine deiodinase [Source:HGNC Symbol
ENSGALG00000031859	-3.17608	6.5122	21.6348	3.29816e-06	0.000196576	ENSGALG00000031859	NKX3-2	NK3 homeobox 2 [Source:HGNC Symbol
ENSGALG00000006368	-2.29531	1.72143	21.5935	3.36998e-06	0.00019991	ENSGALG00000006368	PTPN5	protein tyrosine phosphatase, non-receptor type 5 [Source:HGNC Symbol
ENSGALG00000026899	-1.84213	3.65314	21.4927	3.55169e-06	0.0002097	ENSGALG00000026899
ENSGALG00000033872	-2.747	4.68524	21.4459	3.63957e-06	0.00021377	ENSGALG00000033872
ENSGALG00000008152	0.968398	6.54945	21.438	3.65463e-06	0.00021377	ENSGALG00000008152
ENSGALG00000002525	1.61072	4.83931	21.3753	3.776e-06	0.000219847	ENSGALG00000002525	RASGEF1A	RasGEF domain family member 1A [Source:HGNC Symbol
ENSGALG00000012691	1.69105	3.56482	21.2915	3.94471e-06	0.000228495	ENSGALG00000012691	ALDH1L2	aldehyde dehydrogenase 1 family member L2 [Source:HGNC Symbol
ENSGALG00000030096	-2.93292	8.64957	21.2837	3.96087e-06	0.000228495	ENSGALG00000030096
ENSGALG00000012787	-1.4858	7.58089	21.2705	3.98821e-06	0.000229022	ENSGALG00000012787
ENSGALG00000029264	-3.41959	2.59889	21.2527	4.02546e-06	0.000229388	ENSGALG00000029264	PI15	Peptidase inhibitor 15 [Source:UniProtKB/Swiss-Prot
ENSGALG00000030849	-1.56299	3.80345	21.25	4.03107e-06	0.000229388	ENSGALG00000030849
ENSGALG00000008589	-1.43498	5.52486	21.2322	4.06878e-06	0.000230491	ENSGALG00000008589	GPR1	G protein-coupled receptor 1 [Source:HGNC Symbol
ENSGALG00000014569	2.15258	5.69187	21.2151	4.10519e-06	0.00023151	ENSGALG00000014569	PNPLA2	patatin like phospholipase domain containing 2 [Source:HGNC Symbol
ENSGALG00000005170	-3.10947	3.01989	21.1484	4.25063e-06	0.000238643	ENSGALG00000005170	HRH3	histamine receptor H3 [Source:HGNC Symbol
ENSGALG00000003742	-3.00134	7.36499	21.0083	4.57289e-06	0.000255594	ENSGALG00000003742	CPAMD8	C3 and PZP like, alpha-2-macroglobulin domain containing 8 [Source:HGNC Symbol
ENSGALG00000015040	-1.69872	3.69202	20.9821	4.63591e-06	0.000257457	ENSGALG00000015040	SLC16A10	solute carrier family 16 member 10 [Source:HGNC Symbol
ENSGALG00000010119	-1.52771	5.37289	20.9775	4.64716e-06	0.000257457	ENSGALG00000010119	CDKL2	cyclin dependent kinase like 2 [Source:HGNC Symbol
ENSGALG00000003952	-2.89966	3.79978	20.927	4.77111e-06	0.000263164	ENSGALG00000003952	RBPJL	recombination signal binding protein for immunoglobulin kappa J region like [Source:HGNC Symbol
ENSGALG00000009440	-1.09378	6.06185	20.8992	4.84088e-06	0.000265036	ENSGALG00000009440	BMT2	base methyltransferase of 25S rRNA 2 homolog [Source:HGNC Symbol
ENSGALG00000005294	1.08372	5.82315	20.8947	4.85225e-06	0.000265036	ENSGALG00000005294	PPFIBP2	PPFIA binding protein 2 [Source:HGNC Symbol
ENSGALG00000023195	1.287	3.71922	20.8884	4.86826e-06	0.000265036	ENSGALG00000023195	DLX6	distal-less homeobox 6 [Source:HGNC Symbol
ENSGALG00000032143	-1.40677	5.55264	20.8687	4.91873e-06	0.000266629	ENSGALG00000032143	CRISPLD2	cysteine rich secretory protein LCCL domain containing 2 [Source:HGNC Symbol
ENSGALG00000008231	-1.32538	6.11921	20.8094	5.07322e-06	0.000273823	ENSGALG00000008231	PACSIN3	protein kinase C and casein kinase substrate in neurons 3 [Source:HGNC Symbol
ENSGALG00000043826	-1.8884	8.55875	20.7782	5.15678e-06	0.000277144	ENSGALG00000043826	ANXA11	annexin A11 [Source:HGNC Symbol
ENSGALG00000015075	-1.66392	4.27058	20.7284	5.29243e-06	0.000282638	ENSGALG00000015075
ENSGALG00000015849	-1.3193	5.76028	20.7243	5.30395e-06	0.000282638	ENSGALG00000015849	ME1	NADP-dependent malic enzyme [Source:RefSeq peptide
ENSGALG00000032558	1.14613	5.33455	20.6958	5.38351e-06	0.000285667	ENSGALG00000032558	INSC	inscuteable homolog (Drosophila) [Source:HGNC Symbol
ENSGALG00000007701	-1.93494	3.44509	20.6209	5.59831e-06	0.000295816	ENSGALG00000007701	B3GNT7	UDP-GlcNAc:betaGal beta-1,3-N-acetylglucosaminyltransferase 7 [Source:HGNC Symbol
ENSGALG00000037144	-3.21378	5.45708	20.5805	5.71748e-06	0.000300849	ENSGALG00000037144
ENSGALG00000011347	-2.99662	6.62519	20.5179	5.90762e-06	0.000309559	ENSGALG00000011347	IHH	Indian hedgehog protein Indian hedgehog protein N-product Indian hedgehog protein C-product [Source:UniProtKB/Swiss-Prot
ENSGALG00000003777	-2.04075	1.23954	20.4739	6.04509e-06	0.000315448	ENSGALG00000003777	NELL1	neural EGFL like 1 [Source:HGNC Symbol
ENSGALG00000005584	-2.07873	5.09548	20.4218	6.21174e-06	0.000322805	ENSGALG00000005584	GALNT18	polypeptide N-acetylgalactosaminyltransferase 18 [Source:HGNC Symbol
ENSGALG00000014258	1.11839	6.89315	20.3928	6.30656e-06	0.000326013	ENSGALG00000014258
ENSGALG00000034119	-3.01786	8.18238	20.3871	6.32532e-06	0.000326013	ENSGALG00000034119	COL15A1	collagen type XV alpha 1 chain [Source:HGNC Symbol
ENSGALG00000005788	0.91149	6.80125	20.3308	6.51418e-06	0.000334377	ENSGALG00000005788	FARP2	FERM, ARH/RhoGEF and pleckstrin domain protein 2 [Source:HGNC Symbol
ENSGALG00000030943	-1.23962	4.48232	20.3102	6.58482e-06	0.000336629	ENSGALG00000030943	KRAS	KRAS proto-oncogene, GTPase [Source:HGNC Symbol
ENSGALG00000016426	-1.41198	4.51361	20.2769	6.70034e-06	0.000341148	ENSGALG00000016426	MAP3K15	mitogen-activated protein kinase kinase kinase 15 [Source:HGNC Symbol
ENSGALG00000003857	1.68051	3.82006	20.2408	6.82817e-06	0.000346044	ENSGALG00000003857	ITK	IL2 inducible T-cell kinase [Source:HGNC Symbol
ENSGALG00000043223	2.09093	2.67442	20.2342	6.85153e-06	0.000346044	ENSGALG00000043223	COL26A1	collagen type XXVI alpha 1 chain [Source:HGNC Symbol
ENSGALG00000003590	-1.47527	4.40625	20.1771	7.05928e-06	0.00035511	ENSGALG00000003590	C17orf58	chromosome 17 open reading frame 58 [Source:HGNC Symbol
ENSGALG00000008326	-1.42588	3.88649	20.1643	7.10683e-06	0.000356078	ENSGALG00000008326	SYTL2	synaptotagmin like 2 [Source:HGNC Symbol
ENSGALG00000013124	1.23971	4.99906	20.1276	7.24422e-06	0.000361521	ENSGALG00000013124	FHOD3	formin homology 2 domain containing 3 [Source:HGNC Symbol
ENSGALG00000041350	-2.39611	1.69711	20.11	7.31144e-06	0.000363433	ENSGALG00000041350
ENSGALG00000030115	1.51063	6.83604	20.0821	7.41895e-06	0.000367326	ENSGALG00000030115	WISP1	WNT1 inducible signaling pathway protein 1 [Source:HGNC Symbol
ENSGALG00000011894	-1.54335	3.88087	20.074	7.45012e-06	0.000367423	ENSGALG00000011894
ENSGALG00000042285	2.27867	3.90007	20.0335	7.60991e-06	0.000373837	ENSGALG00000042285
ENSGALG00000043393	-2.07026	3.55826	20.0234	7.65017e-06	0.000374352	ENSGALG00000043393	CADM2	cell adhesion molecule 2 [Source:HGNC Symbol
ENSGALG00000003689	-1.8479	7.00477	19.9888	7.78985e-06	0.00037971	ENSGALG00000003689	PAPSS2	3'-phosphoadenosine 5'-phosphosulfate synthase 2 [Source:HGNC Symbol
ENSGALG00000015428	-1.74513	7.03018	19.9416	7.98425e-06	0.000387683	ENSGALG00000015428	PSD3	pleckstrin and Sec7 domain containing 3 [Source:HGNC Symbol
ENSGALG00000032779	1.33941	6.69931	19.876	8.26322e-06	0.000399685	ENSGALG00000032779
ENSGALG00000042030	-1.87792	4.81651	19.8588	8.33798e-06	0.000401757	ENSGALG00000042030
ENSGALG00000008080	-2.86189	5.45712	19.8011	8.59343e-06	0.000412485	ENSGALG00000008080	C1QTNF4	C1q and TNF related 4 [Source:HGNC Symbol
ENSGALG00000008930	-1.18328	5.74319	19.785	8.66592e-06	0.000414382	ENSGALG00000008930	B3GNT2	UDP-GlcNAc:betaGal beta-1,3-N-acetylglucosaminyltransferase 2 [Source:HGNC Symbol
ENSGALG00000006871	1.03682	4.75323	19.6853	9.12998e-06	0.000434919	ENSGALG00000006871	SLCO3A1	solute carrier organic anion transporter family member 3A1 [Source:HGNC Symbol
ENSGALG00000011657	1.17221	6.88352	19.6539	9.28156e-06	0.000440471	ENSGALG00000011657	EAF2	ELL-associated factor 2 [Source:UniProtKB/Swiss-Prot
ENSGALG00000041630	0.964182	5.9046	19.5944	9.57484e-06	0.000452045	ENSGALG00000041630	NFIX	Gallus gallus nuclear factor I/X (CCAAT-binding transcription factor) (NFIX), mRNA. [Source:RefSeq mRNA
ENSGALG00000009638	1.57403	4.0893	19.5663	9.71665e-06	0.000452045	ENSGALG00000009638	ANO6	anoctamin 6 [Source:HGNC Symbol
ENSGALG00000036484	2.18345	0.604331	19.5642	9.72746e-06	0.000452045	ENSGALG00000036484	NCAN	neurocan [Source:HGNC Symbol
ENSGALG00000040264	-3.44061	5.54498	19.5613	9.74227e-06	0.000452045	ENSGALG00000040264	C2orf82	chromosome 2 open reading frame 82 [Source:HGNC Symbol
ENSGALG00000034528	-1.22961	6.90016	19.5611	9.7433e-06	0.000452045	ENSGALG00000034528	SNTB1	syntrophin beta 1 [Source:HGNC Symbol
ENSGALG00000039609	1.30888	4.11369	19.5433	9.83453e-06	0.000452045	ENSGALG00000039609
ENSGALG00000007078	0.994069	6.49193	19.5425	9.83847e-06	0.000452045	ENSGALG00000007078	ENTPD1	ectonucleoside triphosphate diphosphohydrolase 1 [Source:HGNC Symbol
ENSGALG00000005632	1.39724	3.83423	19.5419	9.84163e-06	0.000452045	ENSGALG00000005632	MRVI1	murine retrovirus integration site 1 homolog [Source:HGNC Symbol
ENSGALG00000002407	1.59309	3.24143	19.5405	9.84894e-06	0.000452045	ENSGALG00000002407	HYDIN	hydrocephalus inducing homolog [Source:RefSeq peptide
ENSGALG00000034616	-1.33674	3.28988	19.5117	9.99861e-06	0.000457246	ENSGALG00000034616	INHBA	inhibin beta A subunit [Source:HGNC Symbol
ENSGALG00000045392	2.24081	0.809498	19.5027	1.00457e-05	0.000457737	ENSGALG00000045392
ENSGALG00000005937	2.17446	3.54748	19.4312	1.04287e-05	0.000473471	ENSGALG00000005937
ENSGALG00000006480	1.38936	4.28857	19.3592	1.08296e-05	0.000489903	ENSGALG00000006480	TCF7	transcription factor 7 (T-cell specific, HMG-box) [Source:HGNC Symbol
ENSGALG00000000927	-0.953805	6.11199	19.2691	1.13531e-05	0.000511746	ENSGALG00000000927	ANGPTL2	angiopoietin like 2 [Source:HGNC Symbol
ENSGALG00000038355	-2.94058	1.05286	19.2551	1.14367e-05	0.000513671	ENSGALG00000038355	GDF5	growth differentiation factor 5 [Source:HGNC Symbol
ENSGALG00000014997	1.71474	2.32903	19.2339	1.15644e-05	0.000517558	ENSGALG00000014997	PLA1A	phospholipase A1 member A [Source:HGNC Symbol
ENSGALG00000009700	1.62261	6.97578	19.2071	1.17276e-05	0.000521974	ENSGALG00000009700	PDK4	pyruvate dehydrogenase kinase 4 [Source:HGNC Symbol
ENSGALG00000045182	-2.62191	3.61545	19.2041	1.17461e-05	0.000521974	ENSGALG00000045182
ENSGALG00000015110	1.07704	4.43589	19.1291	1.22166e-05	0.00054097	ENSGALG00000015110	FAM189A2	family with sequence similarity 189 member A2 [Source:HGNC Symbol
ENSGALG00000016779	1.37915	5.50386	19.0504	1.27308e-05	0.000561765	ENSGALG00000016779	RNF149	ring finger protein 149 [Source:HGNC Symbol
ENSGALG00000039999	1.07396	4.81267	19.0243	1.29066e-05	0.000567531	ENSGALG00000039999	FZD8	frizzled class receptor 8 [Source:HGNC Symbol
ENSGALG00000039412	1.01266	5.04288	19.0058	1.30321e-05	0.00057105	ENSGALG00000039412
ENSGALG00000016767	-1.5874	4.14488	18.987	1.3161e-05	0.000574699	ENSGALG00000016767
ENSGALG00000001561	0.91972	7.17493	18.9693	1.32837e-05	0.000578049	ENSGALG00000001561	MXRA8	Matrix-remodeling-associated protein 8 [Source:UniProtKB/Swiss-Prot
ENSGALG00000013060	-1.89024	4.33687	18.9612	1.33403e-05	0.000578507	ENSGALG00000013060	ADCY2	adenylate cyclase 2 [Source:HGNC Symbol
ENSGALG00000009540	-0.93836	6.22979	18.948	1.34331e-05	0.00058053	ENSGALG00000009540	YAF2	YY1 associated factor 2 [Source:HGNC Symbol
ENSGALG00000000699	-1.7497	8.45864	18.9101	1.37022e-05	0.000590133	ENSGALG00000000699	WWP2	WW domain containing E3 ubiquitin protein ligase 2 [Source:HGNC Symbol
ENSGALG00000010875	-1.3527	4.18963	18.9028	1.37554e-05	0.000590402	ENSGALG00000010875	ITGB8	integrin subunit beta 8 [Source:HGNC Symbol
ENSGALG00000002899	-0.935921	5.94248	18.8134	1.44149e-05	0.000616604	ENSGALG00000002899	AACS	Acetoacetyl-CoA synthetase [Source:UniProtKB/Swiss-Prot
ENSGALG00000012089	-2.72222	0.943423	18.8041	1.44853e-05	0.000617517	ENSGALG00000012089	C14orf37	chromosome 14 open reading frame 37 [Source:HGNC Symbol
ENSGALG00000029472	2.26503	1.58583	18.7504	1.48995e-05	0.000633028	ENSGALG00000029472	CHIR-IG1-5	Gallus gallus immunoglobulin-like receptor CHIR-AB1-like (CHIR-IG1-5), mRNA. [Source:RefSeq mRNA
ENSGALG00000010929	-1.76188	3.58843	18.7249	1.51001e-05	0.000638107	ENSGALG00000010929	SPARCL1	SPARC like 1 [Source:HGNC Symbol
ENSGALG00000028063	1.92561	7.90634	18.7223	1.51205e-05	0.000638107	ENSGALG00000028063	LOX	protein-lysine 6-oxidase precursor [Source:RefSeq peptide
ENSGALG00000000839	-1.97778	3.08799	18.6324	1.58506e-05	0.000666678	ENSGALG00000000839	WNT11	Wnt family member 11 [Source:HGNC Symbol
ENSGALG00000036678	-1.27026	4.35152	18.6122	1.6019e-05	0.000671515	ENSGALG00000036678	ETV4	ETS variant 4 [Source:HGNC Symbol
ENSGALG00000008367	1.0392	6.82026	18.5341	1.66893e-05	0.000697289	ENSGALG00000008367	MDK	midkine (neurite growth-promoting factor 2) [Source:HGNC Symbol
ENSGALG00000003876	1.58185	4.26306	18.5206	1.68081e-05	0.00069993	ENSGALG00000003876
ENSGALG00000043572	-1.84594	5.63704	18.5109	1.68937e-05	0.000701172	ENSGALG00000043572
ENSGALG00000036847	-2.41614	5.50119	18.4555	1.73917e-05	0.000719467	ENSGALG00000036847	PLAC9	placenta specific 9 [Source:HGNC Symbol
ENSGALG00000033597	1.41232	3.88288	18.434	1.7589e-05	0.000725245	ENSGALG00000033597	ADAMTS13	ADAM metallopeptidase with thrombospondin type 1 motif 13 [Source:HGNC Symbol
ENSGALG00000008393	1.57531	7.28187	18.4232	1.76896e-05	0.000727006	ENSGALG00000008393	CREB3L1	cAMP responsive element binding protein 3 like 1 [Source:HGNC Symbol
ENSGALG00000000558	1.04395	6.30137	18.3791	1.81033e-05	0.000741587	ENSGALG00000000558	SLC1A6	solute carrier family 1 member 6 [Source:HGNC Symbol
ENSGALG00000020002	1.65332	3.23728	18.3605	1.82813e-05	0.000746446	ENSGALG00000020002	SLC22A3	solute carrier family 22 member 3 [Source:HGNC Symbol
ENSGALG00000041575	1.49097	3.76443	18.3513	1.83692e-05	0.00074761	ENSGALG00000041575	PPP1R14C	protein phosphatase 1 regulatory inhibitor subunit 14C [Source:HGNC Symbol
ENSGALG00000031425	-1.29897	5.80516	18.3181	1.86921e-05	0.000758295	ENSGALG00000031425	PMP22	peripheral myelin protein 22 [Source:HGNC Symbol
ENSGALG00000030075	1.14063	7.74983	18.1131	2.08165e-05	0.000841764	ENSGALG00000030075
ENSGALG00000006560	-1.91556	3.76154	18.0355	2.1682e-05	0.00087149	ENSGALG00000006560	SEMA3A	semaphorin 3A [Source:HGNC Symbol
ENSGALG00000031410	1.8843	5.79826	18.0348	2.16902e-05	0.00087149	ENSGALG00000031410	ENPEP	glutamyl aminopeptidase [Source:HGNC Symbol
ENSGALG00000039764	-2.94722	2.56365	17.9937	2.21641e-05	0.000887692	ENSGALG00000039764
ENSGALG00000035810	-1.44518	3.44087	17.9518	2.26565e-05	0.000904532	ENSGALG00000035810
ENSGALG00000038320	-2.76729	6.70283	17.9368	2.28365e-05	0.000908836	ENSGALG00000038320	COLGALT2	collagen beta(1-O)galactosyltransferase 2 [Source:HGNC Symbol
ENSGALG00000013372	1.3251	4.23641	17.9057	2.32128e-05	0.000920689	ENSGALG00000013372	IL7R	interleukin 7 receptor [Source:HGNC Symbol
ENSGALG00000028803	-1.34235	3.57832	17.9001	2.32808e-05	0.000920689	ENSGALG00000028803	B3GNT4	UDP-GlcNAc:betaGal beta-1,3-N-acetylglucosaminyltransferase 4 [Source:HGNC Symbol
ENSGALG00000031274	1.631	2.87148	17.8566	2.38195e-05	0.000939043	ENSGALG00000031274	SLC4A8	solute carrier family 4 member 8 [Source:HGNC Symbol
ENSGALG00000012056	1.24639	4.17931	17.8382	2.405e-05	0.000945166	ENSGALG00000012056
ENSGALG00000013143	-1.3617	3.07716	17.8313	2.41385e-05	0.000945686	ENSGALG00000013143	PDE3A	phosphodiesterase 3A [Source:HGNC Symbol
ENSGALG00000041573	-0.982742	5.93141	17.8165	2.43262e-05	0.00095008	ENSGALG00000041573	IMPAD1	inositol monophosphatase domain containing 1 [Source:HGNC Symbol
ENSGALG00000038336	1.39832	8.15916	17.7903	2.46631e-05	0.000960259	ENSGALG00000038336	SLC20A2	solute carrier family 20 member 2 [Source:HGNC Symbol
ENSGALG00000015132	1.28473	8.67499	17.7804	2.47928e-05	0.000962327	ENSGALG00000015132	CDH2	cadherin 2 [Source:HGNC Symbol
ENSGALG00000046326	1.44883	4.04723	17.7668	2.497e-05	0.000966224	ENSGALG00000046326	IL1R2	interleukin 1 receptor type 2 [Source:HGNC Symbol
ENSGALG00000043734	-1.40587	4.17993	17.6523	2.65194e-05	0.0010222	ENSGALG00000043734	LIPG	lipase G, endothelial type [Source:HGNC Symbol
ENSGALG00000027887	-3.38953	5.7826	17.6443	2.66315e-05	0.0010222	ENSGALG00000027887
ENSGALG00000008844	-1.21896	7.41876	17.6422	2.66605e-05	0.0010222	ENSGALG00000008844	SLC31A1	solute carrier family 31 member 1 [Source:HGNC Symbol
ENSGALG00000007025	-1.13854	4.60681	17.6212	2.69562e-05	0.0010304	ENSGALG00000007025	CPNE8	copine 8 [Source:HGNC Symbol
ENSGALG00000035761	-2.41782	3.33754	17.6134	2.70677e-05	0.00103152	ENSGALG00000035761
ENSGALG00000037525	0.868551	6.53285	17.5961	2.73142e-05	0.00103777	ENSGALG00000037525	FGFRL1	fibroblast growth factor receptor-like 1 precursor [Source:RefSeq peptide
ENSGALG00000016563	-2.01613	5.31138	17.5799	2.75479e-05	0.00104156	ENSGALG00000016563	ASB9	ankyrin repeat and SOCS box containing 9 [Source:HGNC Symbol
ENSGALG00000035397	0.949981	5.04602	17.5778	2.75795e-05	0.00104156	ENSGALG00000035397
ENSGALG00000002583	1.05318	6.11461	17.5072	2.86227e-05	0.00107585	ENSGALG00000002583	PIK3CD	phosphatidylinositol-4,5-bisphosphate 3-kinase catalytic subunit delta [Source:HGNC Symbol
ENSGALG00000004230	1.97225	5.02966	17.5048	2.86586e-05	0.00107585	ENSGALG00000004230	LIPC	lipase C, hepatic type [Source:HGNC Symbol
ENSGALG00000000894	1.19847	6.44715	17.4498	2.95002e-05	0.00110415	ENSGALG00000000894	APCDD1	APC down-regulated 1 [Source:HGNC Symbol
ENSGALG00000014907	1.08567	4.17467	17.3726	3.07215e-05	0.00114645	ENSGALG00000014907	DCBLD1	discoidin, CUB and LCCL domain containing 1 [Source:HGNC Symbol
ENSGALG00000004047	-1.33997	7.0318	17.3657	3.08344e-05	0.00114726	ENSGALG00000004047	GALE	UDP-galactose-4-epimerase [Source:HGNC Symbol
ENSGALG00000010940	1.16884	4.58649	17.3389	3.12725e-05	0.00116013	ENSGALG00000010940	ACSS3	acyl-CoA synthetase short-chain family member 3 [Source:HGNC Symbol
ENSGALG00000037416	-2.51089	1.06287	17.3256	3.14913e-05	0.00116481	ENSGALG00000037416
ENSGALG00000020922	-0.982376	6.58637	17.3088	3.17713e-05	0.00117172	ENSGALG00000020922	C1orf21	chromosome 1 open reading frame 21 [Source:HGNC Symbol
ENSGALG00000021399	0.980199	5.3169	17.2804	3.22492e-05	0.00118587	ENSGALG00000021399
ENSGALG00000012045	-1.41573	3.28534	17.2377	3.29829e-05	0.00120931	ENSGALG00000012045
ENSGALG00000022887	1.37567	3.15522	17.2127	3.34199e-05	0.00122177	ENSGALG00000022887	KBTBD11	kelch repeat and BTB domain containing 11 [Source:HGNC Symbol
ENSGALG00000008150	2.11016	0.426497	17.2039	3.35739e-05	0.00122384	ENSGALG00000008150	RASAL1	RAS protein activator like 1 [Source:HGNC Symbol
ENSGALG00000030376	-1.02204	6.39159	17.1487	3.45648e-05	0.00125632	ENSGALG00000030376	DHRS3	dehydrogenase/reductase 3 [Source:HGNC Symbol
ENSGALG00000012705	1.04179	4.84921	17.0705	3.60184e-05	0.00130538	ENSGALG00000012705	GMPR	guanosine monophosphate reductase [Source:HGNC Symbol
ENSGALG00000006809	1.77279	1.26948	17.0086	3.721e-05	0.00134469	ENSGALG00000006809	POU2AF1	POU class 2 associating factor 1 [Source:HGNC Symbol
ENSGALG00000012254	1.59912	2.19582	16.9852	3.76725e-05	0.00135751	ENSGALG00000012254	KCNJ4	potassium voltage-gated channel subfamily J member 4 [Source:HGNC Symbol
ENSGALG00000026651	-1.04041	6.28797	16.9703	3.79692e-05	0.00136429	ENSGALG00000026651	SCARA3	scavenger receptor class A member 3 [Source:HGNC Symbol
ENSGALG00000007980	-1.47534	2.63049	16.8774	3.98729e-05	0.00142544	ENSGALG00000007980	KCNG1	potassium voltage-gated channel modifier subfamily G member 1 [Source:HGNC Symbol
ENSGALG00000030607	-1.70063	6.23692	16.8762	3.98978e-05	0.00142544	ENSGALG00000030607	CHST11	carbohydrate sulfotransferase 11 [Source:HGNC Symbol
ENSGALG00000003805	-1.07509	5.5329	16.8113	4.12866e-05	0.00146693	ENSGALG00000003805	PRKG1	protein kinase, cGMP-dependent, type I [Source:HGNC Symbol
ENSGALG00000003473	-2.37305	4.70781	16.811	4.12923e-05	0.00146693	ENSGALG00000003473	SFRP1	secreted frizzled related protein 1 [Source:HGNC Symbol
ENSGALG00000003862	1.111	4.58943	16.7488	4.26701e-05	0.00150724	ENSGALG00000003862
ENSGALG00000022718	-1.76108	2.21898	16.7451	4.27533e-05	0.00150724	ENSGALG00000022718
ENSGALG00000015627	-2.97118	7.81598	16.7436	4.27867e-05	0.00150724	ENSGALG00000015627		Hyaluronan and proteoglycan link protein 1 [Source:UniProtKB/Swiss-Prot
ENSGALG00000013400	-0.8879	6.99948	16.7157	4.34213e-05	0.00152532	ENSGALG00000013400	PDCD6	programmed cell death 6 [Source:HGNC Symbol
ENSGALG00000008763	-2.39012	3.75537	16.7066	4.36289e-05	0.00152835	ENSGALG00000008763	SSX2IP	SSX family member 2 interacting protein [Source:HGNC Symbol
ENSGALG00000005377	-1.29639	4.14558	16.6953	4.38896e-05	0.00153026	ENSGALG00000005377	WWOX	WW domain containing oxidoreductase [Source:HGNC Symbol
ENSGALG00000027961	0.920154	4.98096	16.6937	4.39267e-05	0.00153026	ENSGALG00000027961		mucosa-associated lymphoid tissue lymphoma translocation protein 1-like [Source:RefSeq peptide
ENSGALG00000016651	-1.23564	6.61562	16.6443	4.50857e-05	0.00156629	ENSGALG00000016651
ENSGALG00000009929	3.33305	2.79013	16.6355	4.52954e-05	0.00156924	ENSGALG00000009929	SOST	sclerostin [Source:HGNC Symbol
ENSGALG00000009415	-1.69603	5.01198	16.6232	4.55892e-05	0.00157508	ENSGALG00000009415	SMOC1	SPARC related modular calcium binding 1 [Source:HGNC Symbol
ENSGALG00000015115	1.05216	7.41058	16.5385	4.76731e-05	0.00163887	ENSGALG00000015115	MAMDC2	MAM domain containing 2 [Source:HGNC Symbol
ENSGALG00000029596	-0.969488	5.71226	16.5376	4.7696e-05	0.00163887	ENSGALG00000029596	HAS2	hyaluronan synthase 2 [Source:HGNC Symbol
ENSGALG00000011309	1.15762	7.20389	16.5264	4.7978e-05	0.00164406	ENSGALG00000011309	PLXNC1	plexin C1 [Source:HGNC Symbol
ENSGALG00000019554	2.04568	2.3754	16.5091	4.84178e-05	0.00165304	ENSGALG00000019554
ENSGALG00000000466	0.988555	4.49351	16.5057	4.85029e-05	0.00165304	ENSGALG00000000466	LCK	LCK proto-oncogene, Src family tyrosine kinase [Source:HGNC Symbol
ENSGALG00000026534	-1.48801	4.4374	16.4969	4.87294e-05	0.00165451	ENSGALG00000026534
ENSGALG00000038170	1.55955	3.2941	16.4938	4.88092e-05	0.00165451	ENSGALG00000038170	TCEA3	transcription elongation factor A3 [Source:HGNC Symbol
ENSGALG00000015373	-2.11326	3.48581	16.4752	4.929e-05	0.00166632	ENSGALG00000015373	PDE6B	phosphodiesterase 6B [Source:HGNC Symbol
ENSGALG00000014881	1.13305	3.81167	16.4546	4.98299e-05	0.00168005	ENSGALG00000014881	FAM184A	family with sequence similarity 184 member A [Source:HGNC Symbol
ENSGALG00000011450	1.83021	3.14871	16.4387	5.02482e-05	0.00168963	ENSGALG00000011450
ENSGALG00000043779	-1.86314	3.85823	16.3616	5.2334e-05	0.00175507	ENSGALG00000043779
ENSGALG00000005923	1.56407	2.27007	16.356	5.24899e-05	0.00175562	ENSGALG00000005923
ENSGALG00000044834	1.69389	2.195	16.322	5.34393e-05	0.00178263	ENSGALG00000044834
ENSGALG00000004058	-1.12141	3.86038	16.313	5.36939e-05	0.00178639	ENSGALG00000004058	GPR146	G protein-coupled receptor 146 [Source:HGNC Symbol
ENSGALG00000008378	0.995839	4.78286	16.2829	5.45541e-05	0.00181022	ENSGALG00000008378	SRGAP3	SLIT-ROBO Rho GTPase activating protein 3 [Source:HGNC Symbol
ENSGALG00000004290	-1.35676	7.54722	16.2654	5.50617e-05	0.00182225	ENSGALG00000004290	ANGPTL1	angiopoietin like 1 [Source:HGNC Symbol
ENSGALG00000007028	1.80587	2.70416	16.2459	5.5629e-05	0.00183608	ENSGALG00000007028
ENSGALG00000034673	-1.26602	8.03201	16.2411	5.57716e-05	0.00183608	ENSGALG00000034673	HTRA3	HtrA serine peptidase 3 [Source:HGNC Symbol
ENSGALG00000001512	-2.41108	1.09211	16.1796	5.76111e-05	0.00189169	ENSGALG00000001512	KCND3	potassium voltage-gated channel subfamily D member 3 [Source:HGNC Symbol
ENSGALG00000001486	1.10857	4.2978	16.1346	5.89968e-05	0.00193215	ENSGALG00000001486	ZAP70	zeta chain of T-cell receptor associated protein kinase 70 [Source:HGNC Symbol
ENSGALG00000008188	-1.39277	3.73161	16.1075	5.98466e-05	0.00195489	ENSGALG00000008188	TRIM36	tripartite motif containing 36 [Source:HGNC Symbol
ENSGALG00000015053	1.9574	1.72014	16.0625	6.12862e-05	0.00199191	ENSGALG00000015053	GLDC	glycine decarboxylase [Source:HGNC Symbol
ENSGALG00000013624	1.20511	4.97447	16.0622	6.12968e-05	0.00199191	ENSGALG00000013624
ENSGALG00000011350	2.05419	1.07201	16.0415	6.19702e-05	0.00200046	ENSGALG00000011350	NEGR1	Neuronal growth regulator 1 [Source:UniProtKB/Swiss-Prot
ENSGALG00000004491	1.54125	1.70103	16.041	6.1987e-05	0.00200046	ENSGALG00000004491	DMGDH	dimethylglycine dehydrogenase [Source:HGNC Symbol
ENSGALG00000035769	0.939347	7.9478	16.0394	6.20372e-05	0.00200046	ENSGALG00000035769	EPB41L2	erythrocyte membrane protein band 4.1 like 2 [Source:HGNC Symbol
ENSGALG00000035099	-1.96324	2.17328	16.0329	6.2252e-05	0.00200225	ENSGALG00000035099	Lrrn1	leucine rich repeat neuronal 1 [Source:HGNC Symbol
ENSGALG00000015458	1.17459	3.90453	16.0154	6.28301e-05	0.00201569	ENSGALG00000015458	ILDR2	immunoglobulin like domain containing receptor 2 [Source:HGNC Symbol
ENSGALG00000030889	-1.98589	3.42252	15.9387	6.54265e-05	0.00209365	ENSGALG00000030889	FOXA2	forkhead box A2 [Source:HGNC Symbol
ENSGALG00000013722	-1.1155	4.72759	15.9218	6.60154e-05	0.00210713	ENSGALG00000013722	SEMA3B	semaphorin 3B [Source:HGNC Symbol
ENSGALG00000040351	1.01909	4.13226	15.9116	6.63717e-05	0.00211314	ENSGALG00000040351
ENSGALG00000023772	-2.57696	2.81042	15.9067	6.65441e-05	0.00211328	ENSGALG00000023772	HSPB7	heat shock protein family B (small) member 7 [Source:HGNC Symbol
ENSGALG00000031590	-1.47612	2.65871	15.8842	6.7338e-05	0.00213311	ENSGALG00000031590	B3GAT2	beta-1,3-glucuronyltransferase 2 [Source:HGNC Symbol
ENSGALG00000012620	-1.21076	5.89954	15.8649	6.80299e-05	0.00214961	ENSGALG00000012620	PTCH1	protein patched homolog 1 [Source:RefSeq peptide
ENSGALG00000012472	1.42635	4.26936	15.849	6.86043e-05	0.00216233	ENSGALG00000012472
ENSGALG00000034948	-0.919714	7.59328	15.8356	6.90904e-05	0.0021722	ENSGALG00000034948	UAP1L1	UDP-N-acetylglucosamine pyrophosphorylase 1 like 1 [Source:HGNC Symbol
ENSGALG00000036327	-3.05542	6.91163	15.8224	6.95756e-05	0.00217999	ENSGALG00000036327	NGEF	neuronal guanine nucleotide exchange factor [Source:HGNC Symbol
ENSGALG00000006700	-1.59155	3.13316	15.8194	6.96849e-05	0.00217999	ENSGALG00000006700	PROSER2	proline and serine rich 2 [Source:HGNC Symbol
ENSGALG00000010826	-2.20064	1.4395	15.7176	7.35369e-05	0.00229479	ENSGALG00000010826	PRKAA2	protein kinase AMP-activated catalytic subunit alpha 2 [Source:HGNC Symbol
ENSGALG00000013253	1.40193	3.01834	15.6846	7.48329e-05	0.00232945	ENSGALG00000013253	INSRR	insulin receptor related receptor [Source:HGNC Symbol
ENSGALG00000045037	-1.59929	1.50344	15.6748	7.52198e-05	0.00233571	ENSGALG00000045037
ENSGALG00000039498	-0.775362	6.39006	15.663	7.56897e-05	0.00234452	ENSGALG00000039498	PPP3CA	protein phosphatase 3 catalytic subunit alpha [Source:HGNC Symbol
ENSGALG00000032155	1.00966	4.43601	15.6459	7.63782e-05	0.00236003	ENSGALG00000032155
ENSGALG00000025938	1.06899	5.20812	15.6335	7.68789e-05	0.00236968	ENSGALG00000025938	KIAA0513	KIAA0513 [Source:HGNC Symbol
ENSGALG00000012061	1.54618	2.88246	15.6145	7.76558e-05	0.00238777	ENSGALG00000012061
ENSGALG00000004569	1.02901	7.01112	15.6058	7.80152e-05	0.00239297	ENSGALG00000004569	UNC5B	unc-5 netrin receptor B [Source:HGNC Symbol
ENSGALG00000034453	0.907779	5.23956	15.5501	8.03462e-05	0.00245848	ENSGALG00000034453	SAMD11	sterile alpha motif domain containing 11 [Source:HGNC Symbol
ENSGALG00000008669	1.67376	1.29853	15.5373	8.08948e-05	0.00246926	ENSGALG00000008669	CD28	CD28 molecule [Source:HGNC Symbol
ENSGALG00000002766	1.79856	1.69608	15.4837	8.32189e-05	0.00253405	ENSGALG00000002766	MLKL	mixed lineage kinase domain like pseudokinase [Source:HGNC Symbol
ENSGALG00000005554	1.67803	2.47257	15.4561	8.44446e-05	0.00256516	ENSGALG00000005554	ADIPOQ	adiponectin, C1Q and collagen domain containing [Source:HGNC Symbol
ENSGALG00000004106	-0.913227	5.14322	15.4479	8.4811e-05	0.00257008	ENSGALG00000004106	DHCR7	7-dehydrocholesterol reductase [Source:HGNC Symbol
ENSGALG00000011614	-1.59133	2.4156	15.4388	8.52209e-05	0.00257629	ENSGALG00000011614	ANO4	anoctamin 4 [Source:HGNC Symbol
ENSGALG00000026005	-1.313	3.19939	15.4108	8.64943e-05	0.00260852	ENSGALG00000026005	DIO2	type II iodothyronine deiodinase [Source:RefSeq peptide
ENSGALG00000005737	0.915175	5.02412	15.3735	8.82166e-05	0.00265409	ENSGALG00000005737	SGSM2	small G protein signaling modulator 2 [Source:HGNC Symbol
ENSGALG00000007324	-1.69559	2.13965	15.3627	8.87244e-05	0.002663	ENSGALG00000007324	TP63	tumor protein 63 [Source:RefSeq peptide
ENSGALG00000033087	1.36114	4.10212	15.3527	8.91942e-05	0.00267073	ENSGALG00000033087	STAT4	signal transducer and activator of transcription 4 [Source:HGNC Symbol
ENSGALG00000003932	-1.098	5.6488	15.324	9.05594e-05	0.00270517	ENSGALG00000003932	SDC4	syndecan 4 [Source:HGNC Symbol
ENSGALG00000039509	1.45156	3.524	15.3014	9.16496e-05	0.00272414	ENSGALG00000039509
ENSGALG00000037187	-2.03258	4.90787	15.2994	9.17465e-05	0.00272414	ENSGALG00000037187
ENSGALG00000014453	1.57525	2.48149	15.2974	9.18445e-05	0.00272414	ENSGALG00000014453	FAM46C	family with sequence similarity 46 member C [Source:HGNC Symbol
ENSGALG00000014908	2.09055	3.28262	15.2745	9.29631e-05	0.00275083	ENSGALG00000014908	FST	follistatin [Source:HGNC Symbol
ENSGALG00000003987	1.22372	4.17118	15.2685	9.32588e-05	0.00275311	ENSGALG00000003987	TRAF4	TNF receptor associated factor 4 [Source:HGNC Symbol
ENSGALG00000028222	-1.93441	1.2382	15.26	9.36805e-05	0.00275908	ENSGALG00000028222
ENSGALG00000016890	-0.996551	5.08093	15.2524	9.40562e-05	0.00276367	ENSGALG00000016890	MBNL2	muscleblind-like 2 isoform 7 [Source:RefSeq peptide
ENSGALG00000011835	-1.59983	2.42736	15.2379	9.47826e-05	0.00277593	ENSGALG00000011835		Fibroblast growth factor 2 [Source:UniProtKB/Swiss-Prot
ENSGALG00000043618	-1.27875	9.50862	15.2353	9.49147e-05	0.00277593	ENSGALG00000043618	SLC40A1	solute carrier family 40 member 1 [Source:HGNC Symbol
ENSGALG00000019553	1.65909	5.94944	15.1994	9.67319e-05	0.00281678	ENSGALG00000019553		Heterochromatin-associated protein MENT [Source:UniProtKB/Swiss-Prot
ENSGALG00000025950	-1.05423	7.23934	15.1965	9.68809e-05	0.00281678	ENSGALG00000025950	PRKCA	protein kinase C alpha [Source:HGNC Symbol
ENSGALG00000003792	1.14457	5.7963	15.1945	9.69837e-05	0.00281678	ENSGALG00000003792	FYB	FYN binding protein [Source:HGNC Symbol
ENSGALG00000034050	-0.927884	7.45106	15.1586	9.88471e-05	0.00286429	ENSGALG00000034050	MTDH	metadherin [Source:HGNC Symbol
ENSGALG00000033278	1.07586	4.23122	15.1058	0.000101651	0.00293645	ENSGALG00000033278	NLRC3	NLR family CARD domain containing 3 [Source:HGNC Symbol
ENSGALG00000027501	0.918487	6.95486	15.1029	0.000101805	0.00293645	ENSGALG00000027501	ANPEP	alanyl aminopeptidase, membrane [Source:HGNC Symbol
ENSGALG00000011708	1.02564	5.9941	15.0507	0.00010466	0.00300739	ENSGALG00000011708	MYLK	myosin light chain kinase [Source:HGNC Symbol
ENSGALG00000005086	-0.974625	6.29002	15.0492	0.000104742	0.00300739	ENSGALG00000005086	PLAU	plasminogen activator, urokinase [Source:HGNC Symbol
ENSGALG00000015347	-1.94042	2.03398	15.0329	0.000105655	0.00302668	ENSGALG00000015347	ZPLD1	zona pellucida like domain containing 1 [Source:HGNC Symbol
ENSGALG00000004257	-1.51409	2.42935	15.0134	0.00010675	0.00305049	ENSGALG00000004257	TSPAN15	tetraspanin 15 [Source:HGNC Symbol
ENSGALG00000006622	-0.852793	5.48046	15.0095	0.000106971	0.00305049	ENSGALG00000006622	FRA10AC1	FRA10A associated CGG repeat 1 [Source:HGNC Symbol
ENSGALG00000043412	-1.65531	3.70232	14.9705	0.000109208	0.00310724	ENSGALG00000043412
ENSGALG00000013086	1.25953	4.40496	14.9582	0.000109917	0.00312034	ENSGALG00000013086	IKZF1	IKAROS family zinc finger 1 [Source:HGNC Symbol
ENSGALG00000002192	1.01365	7.44087	14.9449	0.000110694	0.00313534	ENSGALG00000002192	PTPRC	protein tyrosine phosphatase, receptor type C [Source:HGNC Symbol
ENSGALG00000004893	1.03695	6.76952	14.9209	0.000112113	0.00316839	ENSGALG00000004893	TMEM119	transmembrane protein 119 [Source:HGNC Symbol
ENSGALG00000034860	-2.04898	1.99678	14.9102	0.00011275	0.00317925	ENSGALG00000034860	BCHE	butyrylcholinesterase [Source:HGNC Symbol
ENSGALG00000042944	2.21523	0.771661	14.8445	0.000116746	0.00328457	ENSGALG00000042944	THRSPB	thyroid hormone responsive spot 14 beta [Source:RefSeq peptide
ENSGALG00000008164	1.05784	4.43067	14.8395	0.00011706	0.00328518	ENSGALG00000008164
ENSGALG00000026167	-0.89161	6.39185	14.8333	0.000117446	0.00328518	ENSGALG00000026167	PIK3R5	phosphoinositide-3-kinase regulatory subunit 5 [Source:HGNC Symbol
ENSGALG00000009556	-1.41547	5.05831	14.8316	0.000117552	0.00328518	ENSGALG00000009556	PRICKLE1	prickle planar cell polarity protein 1 [Source:HGNC Symbol
ENSGALG00000011577	2.78338	0.830909	14.8009	0.00011948	0.00333167	ENSGALG00000011577	CNTNAP5	contactin-associated protein-like 5 precursor [Source:RefSeq peptide
ENSGALG00000043925	1.59161	3.02509	14.7802	0.000120795	0.00336089	ENSGALG00000043925
ENSGALG00000017046	1.22789	8.20644	14.7529	0.000122559	0.00340243	ENSGALG00000017046	POSTN	periostin [Source:HGNC Symbol
ENSGALG00000009604	-1.84289	2.19103	14.7271	0.000124247	0.0034417	ENSGALG00000009604	DBX2	developing brain homeobox 2 [Source:HGNC Symbol
ENSGALG00000006958	-2.99995	9.27026	14.7214	0.000124626	0.00344462	ENSGALG00000006958
ENSGALG00000028346	-2.14399	1.33955	14.6696	0.000128097	0.00353279	ENSGALG00000028346
ENSGALG00000043283	-1.16714	3.79922	14.664	0.000128474	0.00353542	ENSGALG00000043283	LGI2	leucine-rich repeat LGI family member 2 precursor [Source:RefSeq peptide
ENSGALG00000043694	-0.983555	3.93182	14.6194	0.000131552	0.00361224	ENSGALG00000043694	RAPGEF4	Rap guanine nucleotide exchange factor 4 [Source:HGNC Symbol
ENSGALG00000005616	-2.13281	5.9902	14.61	0.000132212	0.00362243	ENSGALG00000005616	ARSI	arylsulfatase family member I [Source:HGNC Symbol
ENSGALG00000038747	-0.943368	5.35188	14.603	0.000132705	0.00362805	ENSGALG00000038747	TM4SF18	transmembrane 4 L six family member 18 [Source:HGNC Symbol
ENSGALG00000038225	-3.07931	3.02137	14.5856	0.000133937	0.00365377	ENSGALG00000038225	SEMA3E	semaphorin-3E precursor [Source:RefSeq peptide
ENSGALG00000008733	1.20868	5.83653	14.578	0.000134474	0.00366048	ENSGALG00000008733	LPAR3	lysophosphatidic acid receptor 3 [Source:HGNC Symbol
ENSGALG00000013134	1.20404	4.40935	14.5509	0.00013642	0.00370545	ENSGALG00000013134
ENSGALG00000040947	1.49798	3.29539	14.5449	0.000136861	0.00370941	ENSGALG00000040947	CREG2	cellular repressor of E1A stimulated genes 2 [Source:HGNC Symbol
ENSGALG00000026471	-0.888192	5.42773	14.5316	0.000137827	0.00372013	ENSGALG00000026471	CRIP2	cysteine rich protein 2 [Source:HGNC Symbol
ENSGALG00000021025	2.08725	6.64235	14.5313	0.000137848	0.00372013	ENSGALG00000021025
ENSGALG00000006725	-3.08761	11.9609	14.5245	0.000138346	0.00372073	ENSGALG00000006725	ACAN	aggrecan [Source:HGNC Symbol
ENSGALG00000045319	1.29325	5.34453	14.523	0.000138462	0.00372073	ENSGALG00000045319
ENSGALG00000009368	1.56932	2.72021	14.4917	0.000140779	0.00377297	ENSGALG00000009368	RGS6	regulator of G protein signaling 6 [Source:HGNC Symbol
ENSGALG00000007766	0.964979	5.0966	14.4883	0.000141033	0.00377297	ENSGALG00000007766	KIAA1217	KIAA1217 [Source:HGNC Symbol
ENSGALG00000004722	2.5766	3.25121	14.4846	0.000141306	0.00377297	ENSGALG00000004722	ASPN	asporin [Source:HGNC Symbol
ENSGALG00000009864	1.07481	3.9344	14.4578	0.000143331	0.00379992	ENSGALG00000009864	TRAF5	TNF receptor associated factor 5 [Source:HGNC Symbol
ENSGALG00000035185	1.87365	3.22235	14.4571	0.000143392	0.00379992	ENSGALG00000035185
ENSGALG00000003748	1.2244	8.44147	14.4559	0.000143477	0.00379992	ENSGALG00000003748	ANO5	anoctamin 5 [Source:HGNC Symbol
ENSGALG00000024272	1.66807	6.71419	14.4525	0.000143736	0.00379992	ENSGALG00000024272	S100A8	S100 calcium binding protein A8 [Source:HGNC Symbol
ENSGALG00000027255	1.6985	1.14788	14.4508	0.000143865	0.00379992	ENSGALG00000027255	NRXN3	neurexin 3 isoform c precursor [Source:RefSeq peptide
ENSGALG00000015433	0.926252	6.50477	14.4445	0.000144349	0.00379992	ENSGALG00000015433	ABCA1	ATP binding cassette subfamily A member 1 [Source:HGNC Symbol
ENSGALG00000012228	-1.92725	1.78311	14.4408	0.000144636	0.00379992	ENSGALG00000012228	MDGA2	MAM domain containing glycosylphosphatidylinositol anchor 2 [Source:HGNC Symbol
ENSGALG00000030209	2.09248	7.8333	14.4395	0.000144733	0.00379992	ENSGALG00000030209	CPZ	carboxypeptidase Z [Source:HGNC Symbol
ENSGALG00000005074	0.875455	5.01634	14.4352	0.000145062	0.00380063	ENSGALG00000005074	FAM102A	family with sequence similarity 102 member A [Source:HGNC Symbol
ENSGALG00000041255	-2.22607	5.8124	14.4278	0.000145639	0.00380781	ENSGALG00000041255	ADAM12	ADAM metallopeptidase domain 12 [Source:HGNC Symbol
ENSGALG00000023626	-1.69816	3.65109	14.405	0.000147413	0.0038462	ENSGALG00000023626	NTN1	netrin 1 [Source:HGNC Symbol
ENSGALG00000015708	-1.12486	7.41383	14.3797	0.000149408	0.00389017	ENSGALG00000015708	FGFR3	fibroblast growth factor receptor 3 [Source:HGNC Symbol
ENSGALG00000000816	0.877346	5.52015	14.3313	0.000153293	0.00397794	ENSGALG00000000816
ENSGALG00000007530	-1.32902	3.19956	14.3299	0.000153411	0.00397794	ENSGALG00000007530
ENSGALG00000039268	2.13533	2.0353	14.3188	0.000154316	0.00398917	ENSGALG00000039268
ENSGALG00000006868	1.47916	3.72134	14.3161	0.000154541	0.00398917	ENSGALG00000006868
ENSGALG00000016945	-3.18693	10.7449	14.3114	0.000154924	0.00398917	ENSGALG00000016945	CNMD	chondromodulin [Source:HGNC Symbol
ENSGALG00000045127	-1.93134	0.677404	14.3091	0.000155113	0.00398917	ENSGALG00000045127
ENSGALG00000005714	1.09091	5.11618	14.2952	0.00015626	0.00401047	ENSGALG00000005714	PKD1	polycystin 1, transient receptor potential channel interacting [Source:HGNC Symbol
ENSGALG00000030237	-2.19973	2.73423	14.2884	0.000156827	0.00401682	ENSGALG00000030237
ENSGALG00000012017	-0.901928	5.85727	14.2755	0.000157904	0.00403617	ENSGALG00000012017	DAAM1	dishevelled associated activator of morphogenesis 1 [Source:HGNC Symbol
ENSGALG00000009012	-1.28752	6.26259	14.2681	0.00015853	0.00404397	ENSGALG00000009012	ZNF385B	zinc finger protein 385B [Source:HGNC Symbol
ENSGALG00000036142	-1.23934	6.71347	14.2498	0.000160078	0.00407519	ENSGALG00000036142
ENSGALG00000009173	2.15015	0.618591	14.2442	0.000160554	0.00407904	ENSGALG00000009173	GFRA1	GDNF family receptor alpha 1 [Source:HGNC Symbol
ENSGALG00000001270	-0.951193	4.38068	14.191	0.000165155	0.00418239	ENSGALG00000001270	PRKCZ	protein kinase C zeta [Source:HGNC Symbol
ENSGALG00000041553	-1.98266	1.56076	14.1895	0.000165287	0.00418239	ENSGALG00000041553	TMEM74	transmembrane protein 74 [Source:HGNC Symbol
ENSGALG00000009006	-0.979142	6.22287	14.1801	0.000166122	0.00418441	ENSGALG00000009006
ENSGALG00000040832	1.27151	4.18223	14.1798	0.000166143	0.00418441	ENSGALG00000040832
ENSGALG00000017016	1.47004	2.02377	14.1773	0.000166365	0.00418441	ENSGALG00000017016	FAM124A	family with sequence similarity 124 member A [Source:HGNC Symbol
ENSGALG00000010208	-2.06562	1.6871	14.1658	0.000167385	0.00420166	ENSGALG00000010208	CAPS2	calcyphosine 2 [Source:HGNC Symbol
ENSGALG00000016837	1.92308	2.72567	14.1476	0.000169011	0.00423403	ENSGALG00000016837	MYO16	myosin XVI [Source:HGNC Symbol
ENSGALG00000006757	-1.23205	5.86092	14.1136	0.000172091	0.00430262	ENSGALG00000006757	XYLT1	xylosyltransferase 1 [Source:HGNC Symbol
ENSGALG00000003456	-3.08559	7.42281	14.08	0.000175192	0.00437147	ENSGALG00000003456	CA12	carbonic anhydrase 12 [Source:HGNC Symbol
ENSGALG00000030834	2.17132	2.86982	14.067	0.000176408	0.0043897	ENSGALG00000030834	ATP8B1	ATPase phospholipid transporting 8B1 [Source:HGNC Symbol
ENSGALG00000012407	-2.10208	2.38212	14.0648	0.000176621	0.0043897	ENSGALG00000012407	LRP1B	LDL receptor related protein 1B [Source:HGNC Symbol
ENSGALG00000002786	1.3	4.35777	14.034	0.000179533	0.00445328	ENSGALG00000002786	PSTPIP1	proline-serine-threonine phosphatase interacting protein 1 [Source:HGNC Symbol
ENSGALG00000014754	0.967714	4.62735	13.985	0.000184279	0.00455578	ENSGALG00000014754
ENSGALG00000041228	-1.94318	0.926257	13.9838	0.00018439	0.00455578	ENSGALG00000041228
ENSGALG00000044874	-0.95911	4.13167	13.9482	0.00018792	0.00463388	ENSGALG00000044874
ENSGALG00000042105	1.03858	6.05905	13.9313	0.000189615	0.00466653	ENSGALG00000042105	PLCB2	phospholipase C beta 2 [Source:HGNC Symbol
ENSGALG00000009520	1.14106	3.82613	13.9101	0.000191767	0.00471027	ENSGALG00000009520	MARCH1	membrane associated ring-CH-type finger 1 [Source:HGNC Symbol
ENSGALG00000000866	0.901644	5.01045	13.8936	0.000193454	0.00474245	ENSGALG00000000866
ENSGALG00000026981	0.966716	4.92939	13.8675	0.000196159	0.00479941	ENSGALG00000026981	NHSL1	NHS like 1 [Source:HGNC Symbol
ENSGALG00000010874	1.59701	3.41144	13.8615	0.000196793	0.00480558	ENSGALG00000010874
ENSGALG00000030879	0.816802	4.90268	13.8438	0.000198647	0.00484145	ENSGALG00000030879	AR	androgen receptor [Source:HGNC Symbol
ENSGALG00000002686	-1.43356	5.98846	13.7935	0.000204038	0.0049632	ENSGALG00000002686	ECD	ecdysoneless cell cycle regulator [Source:HGNC Symbol
ENSGALG00000007837	1.71887	6.2659	13.788	0.000204639	0.00496821	ENSGALG00000007837	KAZALD1	Kazal type serine peptidase inhibitor domain 1 [Source:HGNC Symbol
ENSGALG00000004286	0.973963	4.67527	13.7752	0.000206034	0.00499246	ENSGALG00000004286
ENSGALG00000021395	1.27082	5.35338	13.7716	0.000206435	0.00499255	ENSGALG00000021395
ENSGALG00000033695	2.12102	1.55373	13.7568	0.000208064	0.00502229	ENSGALG00000033695	CYP26A1	cytochrome P450 family 26 subfamily A member 1 [Source:HGNC Symbol
ENSGALG00000011175	1.03797	3.96709	13.7478	0.000209063	0.00503673	ENSGALG00000011175	TMEM150C	transmembrane protein 150C [Source:HGNC Symbol
ENSGALG00000011335	-1.31331	3.27754	13.7434	0.000209558	0.00503902	ENSGALG00000011335
ENSGALG00000029760	-1.0092	5.02478	13.7154	0.0002127	0.0051048	ENSGALG00000029760	NRBP2	nuclear receptor binding protein 2 [Source:HGNC Symbol
ENSGALG00000007418	0.926757	6.17068	13.6876	0.000215881	0.00516768	ENSGALG00000007418
ENSGALG00000002105	2.05964	0.904565	13.6853	0.000216142	0.00516768	ENSGALG00000002105	FOXI1	forkhead box I1 [Source:HGNC Symbol
ENSGALG00000016921	-0.86596	6.71453	13.6767	0.000217133	0.00517758	ENSGALG00000016921	UCHL3	ubiquitin C-terminal hydrolase L3 [Source:HGNC Symbol
ENSGALG00000017023	-1.88191	0.67674	13.6746	0.000217379	0.00517758	ENSGALG00000017023	NEK5	NIMA related kinase 5 [Source:HGNC Symbol
ENSGALG00000043118	-0.816161	6.71519	13.6562	0.00021951	0.00521844	ENSGALG00000043118	ATP10A	ATPase phospholipid transporting 10A (putative) [Source:HGNC Symbol
ENSGALG00000015846	-0.966807	5.56792	13.6431	0.000221047	0.00524506	ENSGALG00000015846	SNAP91	synaptosome associated protein 91 [Source:HGNC Symbol
ENSGALG00000011005	-1.47986	4.8719	13.6159	0.000224277	0.00531169	ENSGALG00000011005	KCNK1	potassium two pore domain channel subfamily K member 1 [Source:HGNC Symbol
ENSGALG00000041452	1.23431	4.04461	13.6013	0.000226026	0.00534306	ENSGALG00000041452
ENSGALG00000015396	-0.906244	7.54749	13.5654	0.000230399	0.0054362	ENSGALG00000015396
ENSGALG00000000678	0.759436	6.22738	13.5262	0.000235258	0.00554045	ENSGALG00000000678	CITED4	Cbp/p300 interacting transactivator with Glu/Asp rich carboxy-terminal domain 4 [Source:HGNC Symbol
ENSGALG00000042554	0.874066	5.8422	13.5004	0.000238517	0.0056067	ENSGALG00000042554	ABCD2	ATP binding cassette subfamily D member 2 [Source:HGNC Symbol
ENSGALG00000031656	1.064	4.6911	13.4944	0.000239277	0.00561408	ENSGALG00000031656	EYA4	EYA transcriptional coactivator and phosphatase 4 [Source:HGNC Symbol
ENSGALG00000009947	-1.25724	5.76297	13.4821	0.000240855	0.00564059	ENSGALG00000009947	PLEKHH2	pleckstrin homology, MyTH4 and FERM domain containing H2 [Source:HGNC Symbol
ENSGALG00000008629	0.856006	5.95992	13.4671	0.000242784	0.00567519	ENSGALG00000008629
ENSGALG00000012076	1.7706	1.12392	13.4561	0.000244212	0.00569798	ENSGALG00000012076	TIFA	TRAF interacting protein with forkhead associated domain [Source:HGNC Symbol
ENSGALG00000012481	0.966524	4.47755	13.4408	0.000246217	0.00573411	ENSGALG00000012481	TNFAIP6	TNF alpha induced protein 6 [Source:HGNC Symbol
ENSGALG00000008486	0.904021	4.75635	13.3983	0.000251851	0.0058545	ENSGALG00000008486	CACNA2D1	calcium channel, voltage-dependent, alpha 2/delta subunit 1 preproprotein [Source:RefSeq peptide
ENSGALG00000037533	1.47304	3.45074	13.3905	0.000252906	0.00586817	ENSGALG00000037533	FAM198A	family with sequence similarity 198 member A [Source:HGNC Symbol
ENSGALG00000006190	1.41232	3.64091	13.3869	0.000253385	0.00586846	ENSGALG00000006190	FHL1	four and a half LIM domains 1 [Source:HGNC Symbol
ENSGALG00000026153	1.82408	1.51594	13.3665	0.000256153	0.00592165	ENSGALG00000026153
ENSGALG00000009017	-1.14876	5.72007	13.3556	0.000257648	0.00594529	ENSGALG00000009017	STEAP2	STEAP2 metalloreductase [Source:HGNC Symbol
ENSGALG00000046393	1.23522	3.10073	13.3474	0.000258782	0.00596052	ENSGALG00000046393
ENSGALG00000026613	-1.22643	4.62254	13.3216	0.000262372	0.00602673	ENSGALG00000026613
ENSGALG00000012345	0.948522	4.62013	13.3198	0.000262615	0.00602673	ENSGALG00000012345	UST	uronyl 2-sulfotransferase [Source:HGNC Symbol
ENSGALG00000015551	-1.35577	2.62201	13.2739	0.000269124	0.00616485	ENSGALG00000015551	GRIN3A	glutamate ionotropic receptor NMDA type subunit 3A [Source:HGNC Symbol
ENSGALG00000038688	1.22697	4.35326	13.2669	0.000270127	0.00616698	ENSGALG00000038688	ADAMTS17	ADAM metallopeptidase with thrombospondin type 1 motif 17 [Source:HGNC Symbol
ENSGALG00000006623	0.842153	6.85125	13.2665	0.000270198	0.00616698	ENSGALG00000006623	ATP11C	ATPase phospholipid transporting 11C [Source:HGNC Symbol
ENSGALG00000008440	-2.62095	2.14814	13.215	0.000277724	0.00632727	ENSGALG00000008440	CHST1	carbohydrate sulfotransferase 1 [Source:HGNC Symbol
ENSGALG00000036093	1.01336	5.00551	13.1873	0.000281851	0.00640969	ENSGALG00000036093	PTPN7	protein tyrosine phosphatase, non-receptor type 7 [Source:HGNC Symbol
ENSGALG00000016580	0.935546	4.7526	13.1638	0.000285404	0.00646901	ENSGALG00000016580	SCARA5	scavenger receptor class A member 5 [Source:HGNC Symbol
ENSGALG00000015746	-1.56307	3.10468	13.1633	0.000285488	0.00646901	ENSGALG00000015746	JAM2	junctional adhesion molecule 2 [Source:HGNC Symbol
ENSGALG00000038559	1.20733	3.9849	13.1584	0.000286226	0.00647407	ENSGALG00000038559	CD8A	Gallus gallus CD8a molecule (CD8A), mRNA. [Source:RefSeq mRNA
ENSGALG00000032974	0.946486	6.92257	13.1365	0.000289594	0.00653848	ENSGALG00000032974	ADAMTS2	ADAM metallopeptidase with thrombospondin type 1 motif 2 [Source:HGNC Symbol
ENSGALG00000041414	-1.21679	3.10945	13.113	0.000293258	0.00660933	ENSGALG00000041414
ENSGALG00000014786	1.17388	4.28823	13.0884	0.000297138	0.0066848	ENSGALG00000014786
ENSGALG00000005208	0.868283	5.30662	13.0433	0.00030437	0.00683527	ENSGALG00000005208	S1PR1	sphingosine-1-phosphate receptor 1 [Source:HGNC Symbol
ENSGALG00000031978	0.881633	5.5518	13.0026	0.000311056	0.00697299	ENSGALG00000031978
ENSGALG00000033618	0.950316	5.91714	12.9707	0.000316397	0.00708008	ENSGALG00000033618	MYO9A	myosin IXA [Source:HGNC Symbol
ENSGALG00000007638	-0.987166	5.65624	12.9504	0.000319851	0.00714467	ENSGALG00000007638	HMOX2	heme oxygenase 2 [Source:HGNC Symbol
ENSGALG00000003015	1.8834	10.4785	12.9238	0.000324429	0.00723408	ENSGALG00000003015	SERPINF1	serpin family F member 1 [Source:HGNC Symbol
ENSGALG00000046647	0.764266	7.32285	12.9172	0.000325579	0.00724325	ENSGALG00000046647
ENSGALG00000005360	-2.09671	1.02519	12.9148	0.000325992	0.00724325	ENSGALG00000005360	CA4	carbonic anhydrase 4 [Source:HGNC Symbol
ENSGALG00000019761	-2.11592	8.40053	12.9009	0.000328416	0.00728423	ENSGALG00000019761	CHAD	chondroadherin [Source:HGNC Symbol
ENSGALG00000016801	-0.782546	6.61943	12.8496	0.000337544	0.00746861	ENSGALG00000016801	UXS1	UDP-glucuronate decarboxylase 1 [Source:HGNC Symbol
ENSGALG00000000141	0.954406	6.66526	12.8468	0.000338056	0.00746861	ENSGALG00000000141	BLB1
ENSGALG00000008757	0.710967	5.86607	12.8443	0.00033851	0.00746861	ENSGALG00000008757	CNRIP1	cannabinoid receptor interacting protein 1 [Source:HGNC Symbol
ENSGALG00000040493	2.74649	2.17826	12.8323	0.000340682	0.00750335	ENSGALG00000040493	PTN	pleiotrophin [Source:HGNC Symbol
ENSGALG00000031255	2.04297	1.88762	12.8266	0.000341729	0.00751326	ENSGALG00000031255	FGF1	Fibroblast growth factor 1 Endothelial cell growth factor alpha [Source:UniProtKB/Swiss-Prot
ENSGALG00000010934	-1.79635	2.79864	12.7843	0.000349547	0.00766676	ENSGALG00000010934
ENSGALG00000035946	-0.94636	5.30012	12.7822	0.00034993	0.00766676	ENSGALG00000035946	GUCY1A3	guanylate cyclase 1 soluble subunit alpha [Source:HGNC Symbol
ENSGALG00000006325	1.12139	4.0206	12.7513	0.000355761	0.00778096	ENSGALG00000006325
ENSGALG00000040950	2.69553	1.17887	12.7237	0.000361044	0.00788279	ENSGALG00000040950
ENSGALG00000003114	-1.18756	3.52619	12.7185	0.000362052	0.00789111	ENSGALG00000003114	NOG	noggin [Source:HGNC Symbol
ENSGALG00000014236	0.954279	4.2151	12.6797	0.000369638	0.0080425	ENSGALG00000014236	ATP8A1	ATPase phospholipid transporting 8A1 [Source:HGNC Symbol
ENSGALG00000014821	1.71739	1.81637	12.6746	0.000370649	0.00805058	ENSGALG00000014821	THEMIS	thymocyte selection associated [Source:HGNC Symbol
ENSGALG00000014645	0.815108	6.53794	12.6554	0.000374482	0.00811981	ENSGALG00000014645	MEF2C	myocyte enhancer factor 2C [Source:HGNC Symbol
ENSGALG00000031511	-0.926814	6.02193	12.6512	0.000375328	0.00812413	ENSGALG00000031511	HIP1R	huntingtin interacting protein 1 related [Source:HGNC Symbol
ENSGALG00000031615	1.53361	1.49137	12.5154	0.000403622	0.00872156	ENSGALG00000031615	FAIM2	Fas apoptotic inhibitory molecule 2 [Source:HGNC Symbol
ENSGALG00000032161	-2.24356	1.08404	12.5095	0.000404884	0.00873382	ENSGALG00000032161	SCUBE2	signal peptide, CUB domain and EGF like domain containing 2 [Source:HGNC Symbol
ENSGALG00000036360	-1.49024	6.60461	12.4971	0.000407575	0.00877681	ENSGALG00000036360	TRPV4	transient receptor potential cation channel subfamily V member 4 [Source:HGNC Symbol
ENSGALG00000001314	-0.945211	5.09105	12.4806	0.000411209	0.00883994	ENSGALG00000001314	PTGS1	prostaglandin-endoperoxide synthase 1 [Source:HGNC Symbol
ENSGALG00000034025	1.46584	1.96846	12.458	0.000416213	0.00893224	ENSGALG00000034025	ASIC1	Acid-sensing ion channel 1 [Source:UniProtKB/Swiss-Prot
ENSGALG00000029354	1.04252	4.93304	12.4537	0.000417163	0.00893739	ENSGALG00000029354	GMIP	GEM interacting protein [Source:HGNC Symbol
ENSGALG00000013481	1.31793	2.70655	12.4367	0.000420981	0.00900384	ENSGALG00000013481	IKZF3	IKAROS family zinc finger 3 [Source:HGNC Symbol
ENSGALG00000039245	1.10281	3.02563	12.4139	0.000426152	0.00909896	ENSGALG00000039245
ENSGALG00000042103	-1.36139	2.86606	12.3674	0.000436887	0.00931235	ENSGALG00000042103	C11orf96	chromosome 11 open reading frame 96 [Source:HGNC Symbol
ENSGALG00000040465	0.840487	7.15864	12.3625	0.000438052	0.0093214	ENSGALG00000040465	Sip1	zinc finger E-box binding homeobox 2 [Source:HGNC Symbol
ENSGALG00000044389	1.59823	3.02451	12.3499	0.00044101	0.00936849	ENSGALG00000044389
ENSGALG00000033989	-0.815672	7.11949	12.3418	0.000442928	0.00939335	ENSGALG00000033989	SLC39A14	solute carrier family 39 member 14 [Source:HGNC Symbol
ENSGALG00000012570	0.822946	6.91302	12.3345	0.000444656	0.00941412	ENSGALG00000012570	TANC1	tetratricopeptide repeat, ankyrin repeat and coiled-coil containing 1 [Source:HGNC Symbol
ENSGALG00000035492	0.763868	6.94278	12.3193	0.00044831	0.00947554	ENSGALG00000035492	ELMO1	engulfment and cell motility 1 [Source:HGNC Symbol
ENSGALG00000005790	-3.16282	5.45725	12.3133	0.000449736	0.00948974	ENSGALG00000005790
ENSGALG00000009859	1.21271	4.10486	12.2944	0.000454314	0.00957028	ENSGALG00000009859	TBC1D30	TBC1 domain family member 30 [Source:HGNC Symbol
ENSGALG00000010958	1.75026	0.75371	12.2595	0.000462886	0.00973455	ENSGALG00000010958	PPFIA2	PTPRF interacting protein alpha 2 [Source:HGNC Symbol
ENSGALG00000032526	-0.924419	5.03106	12.2518	0.000464813	0.00975875	ENSGALG00000032526	B3GNT5	UDP-GlcNAc:betaGal beta-1,3-N-acetylglucosaminyltransferase 5 [Source:HGNC Symbol
ENSGALG00000034560	0.962262	5.48833	12.2469	0.000466025	0.00976789	ENSGALG00000034560	SCARF2	scavenger receptor class F member 2 [Source:HGNC Symbol
ENSGALG00000009847	-1.02566	4.1334	12.2286	0.000470634	0.00984807	ENSGALG00000009847	STXBP6	syntaxin binding protein 6 [Source:HGNC Symbol
ENSGALG00000006388	-0.91695	5.98115	12.2255	0.000471417	0.00984807	ENSGALG00000006388	IL16	interleukin 16 [Source:HGNC Symbol
ENSGALG00000008663	-1.59727	2.48352	12.2214	0.000472456	0.00985341	ENSGALG00000008663	DDAH1	dimethylarginine dimethylaminohydrolase 1 [Source:HGNC Symbol
ENSGALG00000001239	-1.81567	5.72468	12.2052	0.000476573	0.00992281	ENSGALG00000001239	SLC26A2	solute carrier family 26 member 2 [Source:HGNC Symbol
ENSGALG00000012074	1.37379	2.75896	12.1879	0.00048101	0.00999864	ENSGALG00000012074	ALPK1	alpha kinase 1 [Source:HGNC Symbol
ENSGALG00000013223	-3.0538	8.98186	12.1604	0.000488152	0.0101304	ENSGALG00000013223	CLEC3A	C-type lectin domain family 3 member A [Source:HGNC Symbol
ENSGALG00000032658	0.761262	5.43077	12.1548	0.000489622	0.0101441	ENSGALG00000032658
ENSGALG00000040761	1.609	1.46755	12.1394	0.000493664	0.0101893	ENSGALG00000040761	DRD4	dopamine receptor D4 [Source:HGNC Symbol
ENSGALG00000011592	-0.812854	6.48937	12.1363	0.000494496	0.0101893	ENSGALG00000011592	MRAS	muscle RAS oncogene homolog [Source:HGNC Symbol
ENSGALG00000046524	1.20364	3.50995	12.1323	0.00049557	0.0101893	ENSGALG00000046524
ENSGALG00000011690	-1.78847	2.60373	12.1322	0.00049558	0.0101893	ENSGALG00000011690
ENSGALG00000043041	-1.48857	1.52237	12.1312	0.000495852	0.0101893	ENSGALG00000043041	NRN1	neuritin 1 [Source:HGNC Symbol
ENSGALG00000021884	1.65392	2.88988	12.1238	0.000497835	0.0102133	ENSGALG00000021884
ENSGALG00000009948	-1.26764	4.69671	12.1044	0.00050303	0.0103031	ENSGALG00000009948	HHIP	hedgehog interacting protein [Source:HGNC Symbol
ENSGALG00000014978	1.05227	7.30825	12.0982	0.000504703	0.0103206	ENSGALG00000014978
ENSGALG00000015441	0.844576	4.69406	12.0335	0.000522523	0.0106551	ENSGALG00000015441	CD247	CD247 molecule [Source:HGNC Symbol
ENSGALG00000014962	1.7229	1.12772	12.0327	0.000522756	0.0106551	ENSGALG00000014962	FAM26F	family with sequence similarity 26 member F [Source:HGNC Symbol
ENSGALG00000005685	1.06939	4.85311	12.0164	0.000527358	0.0107315	ENSGALG00000005685	KSR1	kinase suppressor of ras 1 [Source:HGNC Symbol
ENSGALG00000037816	0.877987	3.97601	12.0031	0.000531133	0.0107908	ENSGALG00000037816
ENSGALG00000039120	0.813862	6.51137	11.998	0.000532566	0.0108025	ENSGALG00000039120	NBEAL2	neurobeachin like 2 [Source:HGNC Symbol
ENSGALG00000012621	-0.938212	5.95424	11.9887	0.000535238	0.0108392	ENSGALG00000012621
ENSGALG00000041687	-0.851574	7.72624	11.9853	0.000536225	0.0108418	ENSGALG00000041687	SREBF2	sterol regulatory element binding transcription factor 2 [Source:HGNC Symbol
ENSGALG00000005441	0.869412	4.46521	11.9634	0.000542546	0.0109519	ENSGALG00000005441	NFIB	nuclear factor I B [Source:HGNC Symbol
ENSGALG00000017134	-1.58156	1.46765	11.9533	0.000545504	0.0109898	ENSGALG00000017134
ENSGALG00000031960	0.730586	6.18567	11.951	0.000546171	0.0109898	ENSGALG00000031960	Lef-1	lymphoid enhancer binding factor 1 [Source:HGNC Symbol
ENSGALG00000028506	1.00757	4.44424	11.9438	0.000548303	0.0110151	ENSGALG00000028506	NHSL2	NHS like 2 [Source:HGNC Symbol
ENSGALG00000041555	1.87663	12.0436	11.9151	0.000556816	0.0111683	ENSGALG00000041555
ENSGALG00000002643	1.09174	4.57804	11.9091	0.000558607	0.0111864	ENSGALG00000002643
ENSGALG00000030499	-0.953209	7.05877	11.8897	0.000564453	0.0112855	ENSGALG00000030499	MOB2	MOB kinase activator 2 [Source:HGNC Symbol
ENSGALG00000033408	1.1673	2.95937	11.8813	0.000566998	0.0113008	ENSGALG00000033408	ZBTB7C	zinc finger and BTB domain containing 7C [Source:HGNC Symbol
ENSGALG00000044175	1.18953	2.76237	11.8813	0.000567016	0.0113008	ENSGALG00000044175
ENSGALG00000014455	1.41652	1.85311	11.8714	0.000570022	0.0113427	ENSGALG00000014455	LPAR5	lysophosphatidic acid receptor 5 [Source:HGNC Symbol
ENSGALG00000011421	1.41004	1.91187	11.863	0.000572607	0.0113584	ENSGALG00000011421	HAL	histidine ammonia-lyase [Source:HGNC Symbol
ENSGALG00000042981	-0.706716	6.00521	11.863	0.000572615	0.0113584	ENSGALG00000042981	CARHSP1	calcium regulated heat stable protein 1 [Source:HGNC Symbol
ENSGALG00000014159	-0.717492	6.94478	11.8431	0.000578757	0.0114621	ENSGALG00000014159	PACSIN2	protein kinase C and casein kinase substrate in neurons 2 [Source:HGNC Symbol
ENSGALG00000000478	1.04161	4.71636	11.8226	0.000585153	0.0115706	ENSGALG00000000478
ENSGALG00000029834	1.08345	4.53264	11.8112	0.000588745	0.0116233	ENSGALG00000029834
ENSGALG00000029983	-0.855589	5.61199	11.7752	0.000600241	0.0118317	ENSGALG00000029983	ANGPT1	angiopoietin 1 [Source:HGNC Symbol
ENSGALG00000007886	-1.51161	4.18865	11.7621	0.00060449	0.0118968	ENSGALG00000007886	PAMR1	peptidase domain containing associated with muscle regeneration 1 [Source:HGNC Symbol
ENSGALG00000012336	0.752942	5.83724	11.7549	0.000606842	0.0119221	ENSGALG00000012336	STXBP5	syntaxin binding protein 5 [Source:HGNC Symbol
ENSGALG00000007781	-2.44657	3.17607	11.7523	0.00060767	0.0119221	ENSGALG00000007781	GAL3ST1	galactose-3-O-sulfotransferase 1 [Source:HGNC Symbol
ENSGALG00000042771	-0.68596	5.85711	11.7467	0.000609524	0.0119398	ENSGALG00000042771	GBE1	1,4-alpha-glucan branching enzyme 1 [Source:HGNC Symbol
ENSGALG00000008018	-1.01832	4.63434	11.7227	0.000617423	0.0120758	ENSGALG00000008018
ENSGALG00000029935	-1.60357	1.38583	11.7116	0.000621114	0.0121291	ENSGALG00000029935
ENSGALG00000044151	-1.59499	0.884515	11.697	0.000626011	0.0122058	ENSGALG00000044151	MORN5	MORN repeat containing 5 [Source:HGNC Symbol
ENSGALG00000003537	-3.57274	2.83809	11.6623	0.000637785	0.0124061	ENSGALG00000003537	SGK2	SGK2, serine/threonine kinase 2 [Source:HGNC Symbol
ENSGALG00000012830	1.10511	2.99761	11.661	0.000638257	0.0124061	ENSGALG00000012830
ENSGALG00000029144	1.73863	0.54965	11.6447	0.00064386	0.0124707	ENSGALG00000029144
ENSGALG00000005524	1.52691	1.16621	11.6433	0.000644328	0.0124707	ENSGALG00000005524	NTSR1	neurotensin receptor 1 [Source:HGNC Symbol
ENSGALG00000001717	-0.823662	6.2589	11.6427	0.000644557	0.0124707	ENSGALG00000001717	SLC16A1	solute carrier family 16 member 1 [Source:HGNC Symbol
ENSGALG00000016636	-0.907118	5.64971	11.5703	0.000670146	0.0129288	ENSGALG00000016636
ENSGALG00000033956	0.722262	5.99462	11.5699	0.000670292	0.0129288	ENSGALG00000033956	SFXN1	sideroflexin-1 [Source:RefSeq peptide
ENSGALG00000042117	1.00703	4.18281	11.5405	0.000680971	0.0131147	ENSGALG00000042117
ENSGALG00000005797	-2.56066	2.16733	11.5052	0.000694003	0.0133452	ENSGALG00000005797	COL20A1	collagen type XX alpha 1 chain [Source:HGNC Symbol
ENSGALG00000016251	0.76062	4.82852	11.4918	0.000699036	0.0134162	ENSGALG00000016251
ENSGALG00000002679	-1.27638	3.1463	11.4873	0.00070075	0.0134162	ENSGALG00000002679	GLT1D1	glycosyltransferase 1 domain containing 1 [Source:HGNC Symbol
ENSGALG00000012681	1.16462	3.08645	11.4869	0.000700893	0.0134162	ENSGALG00000012681	MBOAT1	membrane bound O-acyltransferase domain containing 1 [Source:HGNC Symbol
ENSGALG00000008850	0.735517	5.77672	11.4781	0.00070422	0.0134594	ENSGALG00000008850	TTLL7	tubulin tyrosine ligase like 7 [Source:HGNC Symbol
ENSGALG00000031208	1.42081	2.83338	11.4734	0.000705983	0.0134726	ENSGALG00000031208
ENSGALG00000041708	-0.803543	5.70772	11.4697	0.00070742	0.0134726	ENSGALG00000041708	WNT4	Protein Wnt-4 [Source:UniProtKB/Swiss-Prot
ENSGALG00000002080	0.867246	6.3173	11.4678	0.000708127	0.0134726	ENSGALG00000002080	DOCK2	dedicator of cytokinesis 2 [Source:HGNC Symbol
ENSGALG00000017274	-1.79397	0.989645	11.4598	0.000711187	0.0135104	ENSGALG00000017274	CD9	CD9 molecule [Source:HGNC Symbol
ENSGALG00000016670	1.71817	2.05661	11.4365	0.000720162	0.0136603	ENSGALG00000016670
ENSGALG00000006637	1.50962	2.05228	11.4215	0.000726006	0.0137504	ENSGALG00000006637
ENSGALG00000030038	1.23963	4.87888	11.3924	0.000737447	0.0139461	ENSGALG00000030038	C3	complement C3 [Source:HGNC Symbol
ENSGALG00000008907	0.826534	4.77222	11.3877	0.000739337	0.0139608	ENSGALG00000008907	PLCB4	phospholipase C beta 4 [Source:HGNC Symbol
ENSGALG00000040901	-1.68997	0.578366	11.3715	0.000745798	0.0140617	ENSGALG00000040901
ENSGALG00000004239	1.5708	7.07409	11.3558	0.000752146	0.0141602	ENSGALG00000004239	IFITM5	interferon induced transmembrane protein 5 [Source:HGNC Symbol
ENSGALG00000017158	-0.855902	6.03518	11.3399	0.000758614	0.0142606	ENSGALG00000017158	KDELC2	KDEL motif containing 2 [Source:HGNC Symbol
ENSGALG00000012004	-1.19513	2.47589	11.3228	0.000765596	0.0143704	ENSGALG00000012004	PRSS12	protease, serine 12 [Source:HGNC Symbol
ENSGALG00000042744	-0.736324	5.72478	11.3157	0.000768527	0.0143924	ENSGALG00000042744	RGS2	regulator of G-protein signaling 2 [Source:HGNC Symbol
ENSGALG00000015167	-1.80465	3.33324	11.3145	0.000769057	0.0143924	ENSGALG00000015167
ENSGALG00000013406	-0.729778	5.37826	11.2907	0.000778966	0.01455	ENSGALG00000013406	EOGT	EGF domain-specific O-linked N-acetylglucosamine transferase [Source:RefSeq peptide
ENSGALG00000039781	-0.848285	4.27421	11.2887	0.000779797	0.01455	ENSGALG00000039781	TXNDC15	thioredoxin domain containing 15 [Source:HGNC Symbol
ENSGALG00000036005	-0.730427	7.1195	11.2757	0.000785268	0.0146304	ENSGALG00000036005	TIAM2	T-cell lymphoma invasion and metastasis 2 [Source:HGNC Symbol
ENSGALG00000033932	0.903085	8.46105	11.258	0.000792811	0.0147491	ENSGALG00000033932	BF1
ENSGALG00000038984	-0.885965	6.57553	11.2521	0.000795345	0.0147744	ENSGALG00000038984
ENSGALG00000027742	1.58654	2.24662	11.2471	0.000797459	0.0147918	ENSGALG00000027742	KLHL33	kelch like family member 33 [Source:HGNC Symbol
ENSGALG00000002675	-1.79026	2.58928	11.2415	0.000799894	0.0148151	ENSGALG00000002675	SCUBE3	signal peptide, CUB domain and EGF like domain containing 3 [Source:HGNC Symbol
ENSGALG00000016615	-1.64225	1.56236	11.2279	0.000805755	0.014896	ENSGALG00000016615	GPR143	G protein-coupled receptor 143 [Source:HGNC Symbol
ENSGALG00000002666	-0.873379	5.47013	11.2259	0.000806629	0.014896	ENSGALG00000002666	RAB11FIP3	RAB11 family interacting protein 3 [Source:HGNC Symbol
ENSGALG00000033570	0.743935	5.5163	11.2152	0.000811293	0.0149601	ENSGALG00000033570
ENSGALG00000010702	-0.757765	6.73896	11.2058	0.000815416	0.0150142	ENSGALG00000010702	ADSS	adenylosuccinate synthetase isozyme 2 [Source:RefSeq peptide
ENSGALG00000033303	0.927432	3.64449	11.2029	0.000816709	0.015016	ENSGALG00000033303
ENSGALG00000005180	-2.47185	13.2548	11.1941	0.00082057	0.0150649	ENSGALG00000005180
ENSGALG00000045436	1.38591	1.67958	11.1804	0.000826657	0.0151546	ENSGALG00000045436
ENSGALG00000038993	-1.5482	3.01673	11.1691	0.00083171	0.015225	ENSGALG00000038993
ENSGALG00000024482	-0.697471	5.99273	11.1474	0.000841479	0.0153815	ENSGALG00000024482	LEPROTL1	leptin receptor overlapping transcript-like 1 [Source:HGNC Symbol
ENSGALG00000001462	1.54934	0.924858	11.1315	0.000848742	0.0154917	ENSGALG00000001462	ADORA3	adenosine A3 receptor [Source:HGNC Symbol
ENSGALG00000003135	-0.989423	5.89182	11.0844	0.000870591	0.0158675	ENSGALG00000003135	ANK3	ankyrin 3 [Source:HGNC Symbol
ENSGALG00000004889	-0.738017	5.8409	11.0673	0.000878613	0.0159797	ENSGALG00000004889	SLC2A1	solute carrier family 2 member 1 [Source:HGNC Symbol
ENSGALG00000006506	-0.84367	7.82967	11.0659	0.000879289	0.0159797	ENSGALG00000006506	C5orf15	chromosome 5 open reading frame 15 [Source:HGNC Symbol
ENSGALG00000003433	1.70713	4.08238	11.0562	0.000883897	0.0160402	ENSGALG00000003433
ENSGALG00000038512	-1.04768	4.9921	11.0434	0.000890027	0.0161282	ENSGALG00000038512	AGTR1	Type-1 angiotensin II receptor [Source:UniProtKB/Swiss-Prot
ENSGALG00000011609	-1.54526	1.82998	11.0368	0.000893217	0.0161289	ENSGALG00000011609
ENSGALG00000043654	0.735646	5.85194	11.0355	0.00089382	0.0161289	ENSGALG00000043654
ENSGALG00000014603	1.54393	4.17154	11.033	0.000895055	0.0161289	ENSGALG00000014603	C1S	complement C1s [Source:HGNC Symbol
ENSGALG00000005844	1.32972	2.06323	11.0327	0.000895194	0.0161289	ENSGALG00000005844
ENSGALG00000005206	-0.666281	5.78431	11.0255	0.000898664	0.0161369	ENSGALG00000005206	ACSL3	acyl-CoA synthetase long-chain family member 3 [Source:HGNC Symbol
ENSGALG00000015403	0.844513	6.82366	11.025	0.000898898	0.0161369	ENSGALG00000015403	EPHA3	EPH receptor A3 [Source:HGNC Symbol
ENSGALG00000032366	-0.862338	7.73294	11.0238	0.000899487	0.0161369	ENSGALG00000032366	MEF2A	myocyte enhancer factor 2A [Source:HGNC Symbol
ENSGALG00000004339	-1.48654	2.46546	11.0055	0.000908428	0.0162741	ENSGALG00000004339	PDE8B	phosphodiesterase 8B [Source:HGNC Symbol
ENSGALG00000032640	-0.992278	5.95668	10.9947	0.000913751	0.0163461	ENSGALG00000032640	CRIM1	cysteine rich transmembrane BMP regulator 1 [Source:HGNC Symbol
ENSGALG00000009301	1.62962	2.06141	10.9845	0.000918756	0.0164123	ENSGALG00000009301	CHRNA1	cholinergic receptor nicotinic alpha 1 subunit [Source:HGNC Symbol
ENSGALG00000044933	-0.858001	7.19217	10.9808	0.000920612	0.0164182	ENSGALG00000044933
ENSGALG00000044553	1.47301	2.46315	10.9786	0.000921695	0.0164182	ENSGALG00000044553
ENSGALG00000028536	0.941642	5.69464	10.9614	0.000930308	0.0165482	ENSGALG00000028536	MPEG1	macrophage expressed 1 [Source:HGNC Symbol
ENSGALG00000035097	1.30389	3.8973	10.9529	0.000934587	0.0166008	ENSGALG00000035097
ENSGALG00000046426	-2.11489	1.56896	10.9358	0.000943224	0.0167306	ENSGALG00000046426
ENSGALG00000037193	1.84553	0.974959	10.933	0.000944643	0.0167321	ENSGALG00000037193	HECW1	HECT, C2 and WW domain containing E3 ubiquitin protein ligase 1 [Source:HGNC Symbol
ENSGALG00000040007	-3.31006	3.25728	10.9211	0.000950751	0.0168167	ENSGALG00000040007	IL-17D
ENSGALG00000016026	-1.10157	4.91202	10.9177	0.000952522	0.0168243	ENSGALG00000016026
ENSGALG00000001611	-1.76138	1.81714	10.8968	0.000963325	0.0169913	ENSGALG00000001611	B3GAT1	beta-1,3-glucuronyltransferase 1 [Source:HGNC Symbol
ENSGALG00000004986	0.973018	6.82162	10.8925	0.000965543	0.0170065	ENSGALG00000004986	CERCAM	cerebral endothelial cell adhesion molecule [Source:HGNC Symbol
ENSGALG00000036775	1.04192	3.53356	10.8846	0.000969694	0.0170558	ENSGALG00000036775	SETBP1	SET binding protein 1 [Source:HGNC Symbol
ENSGALG00000040152	1.75199	0.971732	10.8745	0.000974964	0.0170938	ENSGALG00000040152	CCNJL	cyclin J like [Source:HGNC Symbol
ENSGALG00000046270	1.54207	0.67588	10.8737	0.000975393	0.0170938	ENSGALG00000046270
ENSGALG00000040185	1.44672	4.89159	10.8727	0.000975936	0.0170938	ENSGALG00000040185
ENSGALG00000044385	-1.36223	1.52823	10.8613	0.000981955	0.0171753	ENSGALG00000044385
ENSGALG00000021525	0.86747	4.46374	10.8202	0.00100399	0.0175364	ENSGALG00000021525
ENSGALG00000043448	0.887646	3.98493	10.7868	0.00102225	0.0178305	ENSGALG00000043448	ABLIM2	actin binding LIM protein family member 2 [Source:HGNC Symbol
ENSGALG00000014711	0.655768	6.05623	10.7449	0.00104568	0.0182139	ENSGALG00000014711	PLPP1	phospholipid phosphatase 1 [Source:HGNC Symbol
ENSGALG00000035561	-0.727452	5.87731	10.7405	0.00104817	0.0182321	ENSGALG00000035561
ENSGALG00000032239	1.02449	5.36437	10.7205	0.00105956	0.0184047	ENSGALG00000032239	GCHFR	GTP cyclohydrolase I feedback regulator [Source:HGNC Symbol
ENSGALG00000045640	1.61218	3.66082	10.7109	0.00106506	0.0184603	ENSGALG00000045640
ENSGALG00000002845	-1.57329	1.70863	10.7098	0.00106569	0.0184603	ENSGALG00000002845	CTNNA3	catenin alpha 3 [Source:HGNC Symbol
ENSGALG00000016687	0.84299	4.46095	10.6984	0.00107227	0.0185486	ENSGALG00000016687	P2RY8	purinergic receptor P2Y8 [Source:HGNC Symbol
ENSGALG00000007493	-1.25685	4.02922	10.686	0.00107951	0.0186482	ENSGALG00000007493	NSDHL	NAD(P) dependent steroid dehydrogenase-like [Source:HGNC Symbol
ENSGALG00000010960	0.721639	4.93826	10.6734	0.00108688	0.0187498	ENSGALG00000010960	GALNT3	polypeptide N-acetylgalactosaminyltransferase 3 [Source:HGNC Symbol
ENSGALG00000002467	0.766718	5.98815	10.6589	0.00109542	0.0188535	ENSGALG00000002467	MTSS1L	MTSS1L, I-BAR domain containing [Source:HGNC Symbol
ENSGALG00000033813	-0.862257	5.80605	10.6581	0.00109589	0.0188535	ENSGALG00000033813	BTBD6	BTB domain containing 6 [Source:HGNC Symbol
ENSGALG00000031889	-1.41428	2.24252	10.6447	0.00110389	0.0189652	ENSGALG00000031889
ENSGALG00000011596	0.691797	5.19271	10.6358	0.00110916	0.0190298	ENSGALG00000011596
ENSGALG00000043778	1.69916	0.915111	10.6101	0.0011247	0.0192701	ENSGALG00000043778
ENSGALG00000007839	0.854061	7.8725	10.5977	0.00113229	0.0193737	ENSGALG00000007839	NCAM1	neural cell adhesion molecule 1 [Source:HGNC Symbol
ENSGALG00000002610	-1.83544	3.72252	10.5942	0.00113444	0.0193842	ENSGALG00000002610
ENSGALG00000004028	-3.33241	8.52536	10.5824	0.00114167	0.0194649	ENSGALG00000004028	MATN4	matrilin 4 [Source:HGNC Symbol
ENSGALG00000027696	1.04638	4.50764	10.5815	0.00114226	0.0194649	ENSGALG00000027696
ENSGALG00000040447	1.32527	2.05002	10.5761	0.00114556	0.0194947	ENSGALG00000040447	CDCP1	CUB domain containing protein 1 [Source:HGNC Symbol
ENSGALG00000045368	-1.58954	2.31288	10.5541	0.00115929	0.0197017	ENSGALG00000045368
ENSGALG00000034487	-0.970814	6.17563	10.5497	0.00116207	0.0197222	ENSGALG00000034487	IMPA1	inositol monophosphatase 1 [Source:HGNC Symbol
ENSGALG00000003461	1.16403	2.38736	10.5351	0.00117128	0.0198517	ENSGALG00000003461	USP49	ubiquitin specific peptidase 49 [Source:HGNC Symbol
ENSGALG00000030902	-0.734225	7.01231	10.5307	0.00117407	0.0198563	ENSGALG00000030902
ENSGALG00000000402	-1.11221	6.75423	10.5297	0.0011747	0.0198563	ENSGALG00000000402	LOXL2	lysyl oxidase like 2 [Source:HGNC Symbol
ENSGALG00000016655	-1.37539	2.44922	10.5154	0.00118386	0.0199842	ENSGALG00000016655
ENSGALG00000015015	-1.42888	7.43622	10.5057	0.00119009	0.0200391	ENSGALG00000015015	CYTL1	cytokine like 1 [Source:HGNC Symbol
ENSGALG00000041790	-0.770766	6.82044	10.5053	0.0011903	0.0200391	ENSGALG00000041790	SAMD4A	sterile alpha motif domain containing 4A [Source:HGNC Symbol
ENSGALG00000010313	0.746438	6.12263	10.4922	0.00119881	0.0201554	ENSGALG00000010313	MAST2	microtubule associated serine/threonine kinase 2 [Source:HGNC Symbol
ENSGALG00000004209	-1.15759	3.55571	10.4879	0.00120158	0.020175	ENSGALG00000004209	ELFN1	extracellular leucine rich repeat and fibronectin type III domain containing 1 [Source:HGNC Symbol
ENSGALG00000016292	1.16448	4.38138	10.4737	0.00121086	0.0203038	ENSGALG00000016292	COL21A1	collagen type XXI alpha 1 chain [Source:HGNC Symbol
ENSGALG00000038721	-0.677341	5.88115	10.451	0.00122586	0.0205278	ENSGALG00000038721	MAP1LC3A	microtubule associated protein 1 light chain 3 alpha [Source:HGNC Symbol
ENSGALG00000015779	-0.718457	4.75303	10.4474	0.0012282	0.0205397	ENSGALG00000015779	PM20D2	peptidase M20 domain containing 2 [Source:HGNC Symbol
ENSGALG00000038238	-1.26038	2.74828	10.4378	0.00123465	0.0206202	ENSGALG00000038238
ENSGALG00000002598	-0.673919	6.17638	10.4292	0.00124038	0.0206883	ENSGALG00000002598	TPST1	tyrosylprotein sulfotransferase 1 [Source:HGNC Symbol
ENSGALG00000014686	-1.21934	2.06092	10.4218	0.00124538	0.0207443	ENSGALG00000014686	FBN2	fibrillin 2 [Source:HGNC Symbol
ENSGALG00000006027	0.814192	3.96477	10.4178	0.00124805	0.0207591	ENSGALG00000006027	TM6SF1	transmembrane 6 superfamily member 1 [Source:HGNC Symbol
ENSGALG00000040529	1.20927	4.22008	10.4141	0.0012506	0.0207591	ENSGALG00000040529	DLX3	distal-less homeobox 3 [Source:HGNC Symbol
ENSGALG00000019061	-1.64699	1.83074	10.4131	0.00125122	0.0207591	ENSGALG00000019061
ENSGALG00000000511	-0.770797	7.19335	10.4025	0.00125846	0.0208516	ENSGALG00000000511	KCTD20	potassium channel tetramerization domain containing 20 [Source:HGNC Symbol
ENSGALG00000015196	0.938121	4.35377	10.3964	0.00126262	0.0208931	ENSGALG00000015196	ASXL3	additional sex combs like 3, transcriptional regulator [Source:HGNC Symbol
ENSGALG00000015425	-0.844037	4.95817	10.3786	0.00127485	0.0210498	ENSGALG00000015425	LPL	lipoprotein lipase [Source:HGNC Symbol
ENSGALG00000029182	2.17028	13.3803	10.3777	0.00127544	0.0210498	ENSGALG00000029182
ENSGALG00000032177	-1.51998	1.81312	10.3716	0.0012797	0.0210925	ENSGALG00000032177
ENSGALG00000006017	0.881628	6.19285	10.3535	0.00129228	0.0212718	ENSGALG00000006017	DOCK11	dedicator of cytokinesis 11 [Source:HGNC Symbol
ENSGALG00000027526	-3.17411	12.0539	10.3504	0.00129447	0.0212801	ENSGALG00000027526	COL9A2	collagen type IX alpha 2 chain [Source:HGNC Symbol
ENSGALG00000034655	0.792916	7.38105	10.3359	0.00130464	0.0214051	ENSGALG00000034655
ENSGALG00000040434	1.0964	3.41415	10.3348	0.00130548	0.0214051	ENSGALG00000040434
ENSGALG00000029709	0.813377	6.2936	10.3134	0.00132069	0.0216264	ENSGALG00000029709	INPP4A	inositol polyphosphate-4-phosphatase type I A [Source:HGNC Symbol
ENSGALG00000033017	-1.59087	2.34271	10.296	0.00133317	0.0218022	ENSGALG00000033017	C2orf88	chromosome 2 open reading frame 88 [Source:HGNC Symbol
ENSGALG00000017126	-0.720098	6.46471	10.2702	0.00135193	0.0220803	ENSGALG00000017126	ZDHHC20	zinc finger DHHC-type containing 20 [Source:HGNC Symbol
ENSGALG00000039106	1.66063	0.872028	10.2501	0.00136679	0.0222941	ENSGALG00000039106
ENSGALG00000021572	0.743331	4.5476	10.2417	0.00137297	0.022366	ENSGALG00000021572	SSH2	slingshot protein phosphatase 2 [Source:HGNC Symbol
ENSGALG00000003726	-0.855143	5.34445	10.2296	0.00138204	0.0224771	ENSGALG00000003726	EGFLAM	EGF like, fibronectin type III and laminin G domains [Source:HGNC Symbol
ENSGALG00000014668	1.07078	2.90545	10.2278	0.00138337	0.0224771	ENSGALG00000014668	MCTP1	multiple C2 and transmembrane domain containing 1 [Source:HGNC Symbol
ENSGALG00000014873	1.17614	9.90027	10.2241	0.00138618	0.0224797	ENSGALG00000014873	GJA1	gap junction protein alpha 1 [Source:HGNC Symbol
ENSGALG00000028770	1.40817	2.23614	10.2229	0.00138711	0.0224797	ENSGALG00000028770	INHBB	inhibin beta B subunit [Source:HGNC Symbol
ENSGALG00000014551	0.874924	5.19583	10.2197	0.0013895	0.0224895	ENSGALG00000014551	TTC38	tetratricopeptide repeat domain 38 [Source:HGNC Symbol
ENSGALG00000043799	-1.02235	4.23794	10.201	0.00140362	0.0226454	ENSGALG00000043799	DSCC1	DNA replication and sister chromatid cohesion 1 [Source:HGNC Symbol
ENSGALG00000027207	-2.09291	0.712965	10.2004	0.00140412	0.0226454	ENSGALG00000027207
ENSGALG00000008855	-0.893873	8.28725	10.1998	0.00140454	0.0226454	ENSGALG00000008855	UGP2	UDP-glucose pyrophosphorylase 2 [Source:HGNC Symbol
ENSGALG00000031916	1.65619	2.67635	10.192	0.00141051	0.0227126	ENSGALG00000031916	ZP1	Gallus gallus zona pellucida glycoprotein 1 (sperm receptor) (ZP1), mRNA. [Source:RefSeq mRNA
ENSGALG00000023036	1.17073	2.77168	10.184	0.00141661	0.0227682	ENSGALG00000023036	FRMPD1	FERM and PDZ domain containing 1 [Source:HGNC Symbol
ENSGALG00000002335	1.22008	3.48377	10.1828	0.00141758	0.0227682	ENSGALG00000002335	DOCK3	dedicator of cytokinesis 3 [Source:HGNC Symbol
ENSGALG00000001111	1.3271	2.21329	10.1623	0.00143342	0.022962	ENSGALG00000001111	DNAH9	dynein axonemal heavy chain 9 [Source:HGNC Symbol
ENSGALG00000016755	-1.74725	1.60513	10.1609	0.0014345	0.022962	ENSGALG00000016755	KIAA1211L	KIAA1211 like [Source:HGNC Symbol
ENSGALG00000030602	0.722772	6.94908	10.1601	0.00143513	0.022962	ENSGALG00000030602	ADAM33	disintegrin and metalloproteinase domain-containing protein 33 precursor [Source:RefSeq peptide
ENSGALG00000013661	-0.74873	5.13048	10.1543	0.00143964	0.0230049	ENSGALG00000013661	MICU3	mitochondrial calcium uptake family member 3 [Source:HGNC Symbol
ENSGALG00000022980	-0.830931	7.15327	10.15	0.00144303	0.0230299	ENSGALG00000022980	CDKN1B	cyclin dependent kinase inhibitor 1B [Source:HGNC Symbol
ENSGALG00000016070	-0.694732	5.19517	10.1423	0.00144905	0.0230966	ENSGALG00000016070	WRB	tryptophan rich basic protein [Source:HGNC Symbol
ENSGALG00000025851	0.898496	4.3321	10.1351	0.00145469	0.0231572	ENSGALG00000025851
ENSGALG00000009626	-2.22139	9.77142	10.104	0.00147945	0.0235007	ENSGALG00000009626	THBS1	thrombospondin-1 precursor [Source:RefSeq peptide
ENSGALG00000002816	0.67067	6.18984	10.1033	0.00148001	0.0235007	ENSGALG00000002816	STK10	Serine/threonine-protein kinase 10 [Source:UniProtKB/Swiss-Prot
ENSGALG00000006598	1.13264	3.49053	10.0875	0.00149281	0.0236741	ENSGALG00000006598	SORL1	sortilin-related receptor [Source:RefSeq peptide
ENSGALG00000001758	-0.779072	4.69223	10.0828	0.00149659	0.0237042	ENSGALG00000001758	QSOX2	quiescin sulfhydryl oxidase 2 [Source:HGNC Symbol
ENSGALG00000039080	0.811214	6.98039	10.079	0.0014997	0.0237077	ENSGALG00000039080
ENSGALG00000005169	-0.679246	4.78886	10.0779	0.00150058	0.0237077	ENSGALG00000005169	FUT11	fucosyltransferase 11 [Source:HGNC Symbol
ENSGALG00000011469	0.71887	7.01419	10.0693	0.00150757	0.0237701	ENSGALG00000011469	IGFBP2	insulin like growth factor binding protein 2 [Source:HGNC Symbol
ENSGALG00000011831	0.833052	5.58639	10.0684	0.00150831	0.0237701	ENSGALG00000011831	ANKRD50	ankyrin repeat domain 50 [Source:HGNC Symbol
ENSGALG00000008141	-1.57654	3.36568	10.0587	0.00151628	0.0238658	ENSGALG00000008141	COL4A5	collagen type IV alpha 5 chain [Source:HGNC Symbol
ENSGALG00000008901	-1.63734	2.71169	10.046	0.00152682	0.0240016	ENSGALG00000008901	FP	prostaglandin F receptor [Source:HGNC Symbol
ENSGALG00000046550	-0.703772	5.44479	10.0418	0.00153027	0.0240259	ENSGALG00000046550
ENSGALG00000031381	-0.652261	6.40491	10.0075	0.00155907	0.0244475	ENSGALG00000031381	VAMP4	vesicle associated membrane protein 4 [Source:HGNC Symbol
ENSGALG00000012055	1.01738	4.50571	9.99736	0.00156764	0.0245327	ENSGALG00000012055
ENSGALG00000034085	1.32468	3.5295	9.99647	0.00156841	0.0245327	ENSGALG00000034085
ENSGALG00000027980	-1.40144	1.24173	9.98663	0.00157681	0.0246055	ENSGALG00000027980	NANOS1	nanos C2HC-type zinc finger 1 [Source:HGNC Symbol
ENSGALG00000010461	1.22649	3.13812	9.98644	0.00157697	0.0246055	ENSGALG00000010461	EBF3	early B-cell factor 3 [Source:HGNC Symbol
ENSGALG00000009280	-1.38782	0.885562	9.97088	0.00159035	0.0247835	ENSGALG00000009280	NPY2R	neuropeptide Y receptor Y2 [Source:HGNC Symbol
ENSGALG00000016022	0.958321	3.68901	9.96556	0.00159496	0.0248245	ENSGALG00000016022	RUNX1	runt related transcription factor 1 [Source:HGNC Symbol
ENSGALG00000041611	0.769381	4.86075	9.95978	0.00159997	0.0248717	ENSGALG00000041611
ENSGALG00000004960	1.10271	8.30522	9.93873	0.00161837	0.0251146	ENSGALG00000004960	FBN1	fibrillin 1 [Source:HGNC Symbol
ENSGALG00000007431	0.818998	4.91172	9.93735	0.00161959	0.0251146	ENSGALG00000007431	MAGI1	membrane associated guanylate kinase, WW and PDZ domain containing 1 [Source:HGNC Symbol
ENSGALG00000011278	-0.794694	6.43345	9.92511	0.00163039	0.025251	ENSGALG00000011278	KAT2B	lysine acetyltransferase 2B [Source:HGNC Symbol
ENSGALG00000015109	-0.675564	6.05316	9.90558	0.00164778	0.0254805	ENSGALG00000015109	TJP2	tight junction protein 2 [Source:HGNC Symbol
ENSGALG00000015544	-0.92276	4.08823	9.90393	0.00164926	0.0254805	ENSGALG00000015544	ALDOB	aldolase, fructose-bisphosphate B [Source:HGNC Symbol
ENSGALG00000011181	-1.23198	7.72473	9.89625	0.00165615	0.0255556	ENSGALG00000011181	FKBP14	FK506 binding protein 14 [Source:HGNC Symbol
ENSGALG00000041577	0.708235	6.74217	9.89118	0.00166073	0.0255948	ENSGALG00000041577	ITGA4	integrin subunit alpha 4 [Source:HGNC Symbol
ENSGALG00000021442	0.903368	3.62231	9.85922	0.00168983	0.0259887	ENSGALG00000021442	CARMIL2	capping protein regulator and myosin 1 linker 2 [Source:HGNC Symbol
ENSGALG00000007546	1.13462	3.02685	9.85857	0.00169042	0.0259887	ENSGALG00000007546
ENSGALG00000020615	1.62569	1.05519	9.85582	0.00169295	0.0259958	ENSGALG00000020615	STK32C	serine/threonine kinase 32C [Source:HGNC Symbol
ENSGALG00000008341	-0.863737	7.42871	9.85125	0.00169716	0.0260287	ENSGALG00000008341	FURIN	furin, paired basic amino acid cleaving enzyme [Source:HGNC Symbol
ENSGALG00000010664	-2.54904	2.33419	9.83433	0.00171285	0.0262373	ENSGALG00000010664	KIF26B	kinesin family member 26B [Source:HGNC Symbol
ENSGALG00000046192	1.0987	3.52745	9.82289	0.00172354	0.026362	ENSGALG00000046192
ENSGALG00000043240	1.41772	2.95317	9.82113	0.00172518	0.026362	ENSGALG00000043240	ARPP21	cAMP regulated phosphoprotein 21 [Source:HGNC Symbol
ENSGALG00000033420	-2.89255	10.0231	9.81004	0.00173561	0.0264892	ENSGALG00000033420
ENSGALG00000027835	0.806331	6.01051	9.80251	0.00174274	0.0265657	ENSGALG00000027835	PCBD1	Pterin-4-alpha-carbinolamine dehydratase [Source:UniProtKB/Swiss-Prot
ENSGALG00000034163	-1.0637	8.32408	9.79559	0.00174931	0.0266335	ENSGALG00000034163	CRTAP	cartilage associated protein [Source:HGNC Symbol
ENSGALG00000044763	1.32819	1.29531	9.79206	0.00175267	0.0266524	ENSGALG00000044763	GPR82	G protein-coupled receptor 82 [Source:HGNC Symbol
ENSGALG00000035559	1.44252	1.08712	9.765	0.00177866	0.027015	ENSGALG00000035559	MAPK8IP2	mitogen-activated protein kinase 8 interacting protein 2 [Source:HGNC Symbol
ENSGALG00000008434	1.5322	0.643937	9.75786	0.00178558	0.0270575	ENSGALG00000008434	SORCS3	sortilin related VPS10 domain containing receptor 3 [Source:HGNC Symbol
ENSGALG00000031843	0.727062	5.56051	9.75767	0.00178576	0.0270575	ENSGALG00000031843	ARHGAP18	Rho GTPase activating protein 18 [Source:HGNC Symbol
ENSGALG00000008306	1.06574	5.4479	9.75494	0.00178842	0.0270651	ENSGALG00000008306	FGL2	fibrinogen like 2 [Source:HGNC Symbol
ENSGALG00000009901	0.777489	4.50375	9.73802	0.00180496	0.0272826	ENSGALG00000009901	DYRK2	dual specificity tyrosine phosphorylation regulated kinase 2 [Source:HGNC Symbol
ENSGALG00000044491	-1.6219	0.482789	9.71533	0.00182738	0.0275883	ENSGALG00000044491
ENSGALG00000003137	-1.53933	3.06056	9.70759	0.00183509	0.0276716	ENSGALG00000003137
ENSGALG00000002326	-0.820763	6.23657	9.70112	0.00184156	0.027733	ENSGALG00000002326
ENSGALG00000015864	0.649807	6.92853	9.69911	0.00184357	0.027733	ENSGALG00000015864	IBTK	inhibitor of Bruton tyrosine kinase [Source:HGNC Symbol
ENSGALG00000005610	1.06738	2.87689	9.66726	0.00187581	0.0281841	ENSGALG00000005610	SLC44A3	solute carrier family 44 member 3 [Source:HGNC Symbol
ENSGALG00000011434	0.955419	3.99734	9.6608	0.00188242	0.0282497	ENSGALG00000011434	SLC11A1	solute carrier family 11 member 1 [Source:HGNC Symbol
ENSGALG00000011875	-1.13022	2.42646	9.6535	0.00188991	0.0283213	ENSGALG00000011875	TRPC3	transient receptor potential cation channel subfamily C member 3 [Source:HGNC Symbol
ENSGALG00000046222	1.11441	4.97597	9.65177	0.00189169	0.0283213	ENSGALG00000046222
ENSGALG00000032097	1.57355	2.30888	9.63221	0.00191194	0.0285713	ENSGALG00000032097	TBX20	T-box transcription factor TBX20 [Source:UniProtKB/Swiss-Prot
ENSGALG00000043596	0.671816	5.56747	9.63126	0.00191293	0.0285713	ENSGALG00000043596	SNED1	sushi, nidogen and EGF like domains 1 [Source:HGNC Symbol
ENSGALG00000011623	-0.831788	6.61516	9.62715	0.00191722	0.0286013	ENSGALG00000011623	ADAMTS3	ADAM metallopeptidase with thrombospondin type 1 motif 3 [Source:HGNC Symbol
ENSGALG00000004504	-1.50776	2.33371	9.60184	0.00194382	0.0289638	ENSGALG00000004504	RADIL	Rap associating with DIL domain [Source:HGNC Symbol
ENSGALG00000017119	0.674231	6.89631	9.56909	0.00197881	0.0294503	ENSGALG00000017119	TNFRSF19	TNF receptor superfamily member 19 [Source:HGNC Symbol
ENSGALG00000014675	1.37661	1.24292	9.55654	0.00199238	0.0296173	ENSGALG00000014675	RHOBTB3	Rho related BTB domain containing 3 [Source:HGNC Symbol
ENSGALG00000015166	-1.41768	4.36881	9.5519	0.00199743	0.0296572	ENSGALG00000015166	GCNT1	glucosaminyl (N-acetyl) transferase 1, core 2 [Source:HGNC Symbol
ENSGALG00000011473	-0.779192	4.37268	9.54528	0.00200464	0.0297292	ENSGALG00000011473	RPS6KA2	ribosomal protein S6 kinase A2 [Source:HGNC Symbol
ENSGALG00000016044	-0.973904	3.71652	9.52919	0.0020223	0.0299557	ENSGALG00000016044	SIM2	single-minded family bHLH transcription factor 2 [Source:HGNC Symbol
ENSGALG00000007792	-0.68537	5.71397	9.52694	0.00202477	0.0299571	ENSGALG00000007792	PFDN4	prefoldin subunit 4 [Source:HGNC Symbol
ENSGALG00000029565	-0.913463	3.91117	9.51051	0.00204298	0.030191	ENSGALG00000029565
ENSGALG00000037402	-1.13997	9.76199	9.49251	0.00206312	0.0304528	ENSGALG00000037402	CTGF	connective tissue growth factor [Source:HGNC Symbol
ENSGALG00000015193	-1.13981	9.01924	9.48365	0.00207311	0.0305643	ENSGALG00000015193	CCDC80	coiled-coil domain containing 80 [Source:HGNC Symbol
ENSGALG00000008445	1.1799	2.66455	9.46964	0.002089	0.0307627	ENSGALG00000008445	SLC24A3	solute carrier family 24 member 3 [Source:HGNC Symbol
ENSGALG00000015122	1.46458	2.58918	9.45068	0.00211071	0.031046	ENSGALG00000015122	TAF4B	TATA-box binding protein associated factor 4b [Source:HGNC Symbol
ENSGALG00000006901	0.782815	4.08181	9.44198	0.00212075	0.0311572	ENSGALG00000006901	AATK	apoptosis associated tyrosine kinase [Source:HGNC Symbol
ENSGALG00000007381	0.629568	6.53273	9.42934	0.00213541	0.0313359	ENSGALG00000007381	SERPING1	serpin family G member 1 [Source:HGNC Symbol
ENSGALG00000041044	-1.34529	2.92651	9.42468	0.00214085	0.0313791	ENSGALG00000041044
ENSGALG00000023872	-0.867296	8.16349	9.41537	0.00215174	0.0315021	ENSGALG00000023872	FAM129B	family with sequence similarity 129 member B [Source:HGNC Symbol
ENSGALG00000044503	1.52725	0.964052	9.41221	0.00215545	0.0315197	ENSGALG00000044503
ENSGALG00000007623	1.27587	1.8761	9.40337	0.00216587	0.0316353	ENSGALG00000007623	CACNA1G	calcium voltage-gated channel subunit alpha1 G [Source:HGNC Symbol
ENSGALG00000002911	-0.658635	6.65548	9.39496	0.00217583	0.0317439	ENSGALG00000002911	MOXD1	monooxygenase DBH like 1 [Source:HGNC Symbol
ENSGALG00000016954	-0.815718	4.8085	9.39152	0.00217992	0.0317667	ENSGALG00000016954	RGCC	regulator of cell cycle [Source:HGNC Symbol
ENSGALG00000025898	0.749107	4.37739	9.33617	0.00224675	0.0327026	ENSGALG00000025898	SMAD6	mothers against decapentaplegic homolog 6 [Source:RefSeq peptide
ENSGALG00000010166	0.798485	5.75697	9.33015	0.00225414	0.0327724	ENSGALG00000010166	VLDLR	Very low-density lipoprotein receptor [Source:UniProtKB/Swiss-Prot
ENSGALG00000045875	-2.74071	7.0253	9.32465	0.00226092	0.032833	ENSGALG00000045875	PSCA	prostate stem cell antigen [Source:HGNC Symbol
ENSGALG00000041826	-0.794699	7.7996	9.32019	0.00226642	0.0328592	ENSGALG00000041826	S100A6	Protein S100-A6 [Source:UniProtKB/Swiss-Prot
ENSGALG00000035498	0.76763	5.88532	9.31895	0.00226795	0.0328592	ENSGALG00000035498	INPP5D	inositol polyphosphate-5-phosphatase D [Source:HGNC Symbol
ENSGALG00000008081	-0.634344	6.08299	9.30706	0.00228272	0.0330351	ENSGALG00000008081	PIK3CG	phosphatidylinositol-4,5-bisphosphate 3-kinase catalytic subunit gamma [Source:HGNC Symbol
ENSGALG00000012608	0.760736	5.6436	9.30487	0.00228546	0.0330367	ENSGALG00000012608	DAPK1	death-associated protein kinase 1 isoform 1 [Source:RefSeq peptide
ENSGALG00000041236	1.59548	2.1365	9.29189	0.00230171	0.0332334	ENSGALG00000041236
ENSGALG00000006439	0.679639	6.77007	9.28612	0.00230897	0.0332669	ENSGALG00000006439	ARHGEF6	Rho guanine nucleotide exchange factor 6 [Source:UniProtKB/Swiss-Prot
ENSGALG00000036742	-0.698836	4.4776	9.28584	0.00230932	0.0332669	ENSGALG00000036742
ENSGALG00000011468	1.13183	2.52786	9.25762	0.00234517	0.0337386	ENSGALG00000011468	IGFBP5	insulin like growth factor binding protein 5 [Source:HGNC Symbol
ENSGALG00000040504	0.77768	6.95177	9.25586	0.00234743	0.0337386	ENSGALG00000040504	GGT5	gamma-glutamyltransferase 5 [Source:HGNC Symbol
ENSGALG00000031450	1.13977	2.48856	9.25136	0.00235321	0.0337831	ENSGALG00000031450	MYO7A	myosin VIIA [Source:HGNC Symbol
ENSGALG00000030470	1.50091	0.879075	9.24852	0.00235686	0.0337913	ENSGALG00000030470	SNORD30	Small nucleolar RNA SNORD30 [Source:RFAM
ENSGALG00000022871	-1.98449	3.46436	9.24673	0.00235916	0.0337913	ENSGALG00000022871
ENSGALG00000001117	0.669632	5.48889	9.23817	0.00237022	0.0339112	ENSGALG00000001117	PFKFB2	6-phosphofructo-2-kinase/fructose-2,6-biphosphatase 2 [Source:HGNC Symbol
ENSGALG00000008681	-1.08933	3.34323	9.22926	0.00238178	0.0340378	ENSGALG00000008681
ENSGALG00000037506	0.876206	4.92747	9.22143	0.00239199	0.0341449	ENSGALG00000037506	SIPA1L2	signal induced proliferation associated 1 like 2 [Source:HGNC Symbol
ENSGALG00000036616	-1.42851	0.785964	9.20688	0.00241108	0.0343783	ENSGALG00000036616	NUAK2	NUAK family kinase 2 [Source:HGNC Symbol
ENSGALG00000000584	1.08488	3.93175	9.1974	0.00242359	0.0344792	ENSGALG00000000584
ENSGALG00000045052	-1.60322	1.02125	9.19737	0.00242364	0.0344792	ENSGALG00000045052	MAB21L1	Protein mab-21-like 1 [Source:UniProtKB/Swiss-Prot
ENSGALG00000009730	-1.18713	5.66054	9.18783	0.0024363	0.034588	ENSGALG00000009730	SLC38A4	solute carrier family 38 member 4 [Source:HGNC Symbol
ENSGALG00000035804	-0.655153	6.74787	9.18747	0.00243678	0.034588	ENSGALG00000035804	SQSTM1	sequestosome 1 [Source:HGNC Symbol
ENSGALG00000031018	1.22997	2.00534	9.18411	0.00244125	0.0346123	ENSGALG00000031018	RNF165	ring finger protein 165 [Source:HGNC Symbol
ENSGALG00000031502	-1.29468	3.00279	9.16625	0.00246519	0.0349124	ENSGALG00000031502
ENSGALG00000008638	1.20264	2.42777	9.15383	0.00248198	0.0351107	ENSGALG00000008638
ENSGALG00000043381	-1.29878	1.33547	9.13572	0.00250667	0.0354201	ENSGALG00000043381
ENSGALG00000009692	0.678624	5.18256	9.1309	0.00251327	0.0354735	ENSGALG00000009692	SH3RF1	SH3 domain containing ring finger 1 [Source:HGNC Symbol
ENSGALG00000007178	-0.674679	7.26363	9.11177	0.0025397	0.0358064	ENSGALG00000007178
ENSGALG00000006367	-0.721345	5.23041	9.10701	0.00254632	0.0358595	ENSGALG00000006367	PCBD2	Gallus gallus pterin-4 alpha-carbinolamine dehydratase/dimerization cofactor of hepatocyte nuclear factor 1 alpha (TCF1) 2 (PCBD2), mRNA. [Source:RefSeq mRNA
ENSGALG00000015970	-3.1974	12.933	9.09776	0.00255922	0.0360009	ENSGALG00000015970	COL9A1	collagen type IX alpha 1 chain [Source:HGNC Symbol
ENSGALG00000004814	0.70106	5.11346	9.08413	0.00257837	0.0362297	ENSGALG00000004814	RHPN2	rhophilin Rho GTPase binding protein 2 [Source:HGNC Symbol
ENSGALG00000008881	-0.685905	6.49709	9.07402	0.00259267	0.0363899	ENSGALG00000008881
ENSGALG00000003904	-1.20992	2.49956	9.06467	0.00260596	0.0365357	ENSGALG00000003904	MLPH	melanophilin [Source:HGNC Symbol
ENSGALG00000012023	0.673902	5.39243	9.05525	0.00261941	0.0366834	ENSGALG00000012023	DACT1	dishevelled binding antagonist of beta catenin 1 [Source:HGNC Symbol
ENSGALG00000010158	-0.652523	6.48633	9.05047	0.00262627	0.0367385	ENSGALG00000010158	KANK1	KN motif and ankyrin repeat domains 1 [Source:HGNC Symbol
ENSGALG00000005979	-0.63266	5.99488	9.0378	0.00264453	0.0369448	ENSGALG00000005979	OXSR1	oxidative stress responsive 1 [Source:HGNC Symbol
ENSGALG00000036458	0.754102	4.26134	9.03618	0.00264689	0.0369448	ENSGALG00000036458
ENSGALG00000014673	-0.856126	3.55741	9.03407	0.00264994	0.0369464	ENSGALG00000014673	RFESD	Rieske Fe-S domain containing [Source:HGNC Symbol
ENSGALG00000043254	2.20578	5.48982	9.01874	0.00267226	0.0372163	ENSGALG00000043254
ENSGALG00000012821	-0.770724	5.50862	9.01307	0.00268055	0.0372905	ENSGALG00000012821		Tubulin beta-2 chain [Source:UniProtKB/Swiss-Prot
ENSGALG00000026525	0.770165	5.41241	9.00199	0.00269686	0.037476	ENSGALG00000026525	EBP	CCAAT/enhancer binding protein alpha [Source:HGNC Symbol
ENSGALG00000008437	-0.606328	6.34745	8.99438	0.00270811	0.0375907	ENSGALG00000008437	NET1	neuroepithelial cell transforming 1 [Source:HGNC Symbol
ENSGALG00000000251	0.783551	5.26573	8.9875	0.00271833	0.037691	ENSGALG00000000251	CD79B	CD79b molecule [Source:HGNC Symbol
ENSGALG00000005644	0.686812	5.63151	8.9845	0.00272279	0.0377112	ENSGALG00000005644	MYO1G	myosin IG [Source:HGNC Symbol
ENSGALG00000016567	0.654982	5.74772	8.97901	0.00273098	0.0377426	ENSGALG00000016567	EPHX2	epoxide hydrolase 2 [Source:RefSeq peptide
ENSGALG00000005478	-0.650774	6.81947	8.97896	0.00273106	0.0377426	ENSGALG00000005478	SNX7	sorting nexin 7 [Source:HGNC Symbol
ENSGALG00000005253	1.63689	4.18496	8.96349	0.00275428	0.0380218	ENSGALG00000005253	C1QTNF8	C1q and TNF related 8 [Source:HGNC Symbol
ENSGALG00000030526	1.29754	2.41718	8.9568	0.00276439	0.0381008	ENSGALG00000030526
ENSGALG00000013846	1.27596	3.19119	8.95569	0.00276606	0.0381008	ENSGALG00000013846	ARFGEF3	ARFGEF family member 3 [Source:HGNC Symbol
ENSGALG00000002129	-0.658026	5.75884	8.9533	0.00276969	0.038109	ENSGALG00000002129	WDR47	WD repeat domain 47 [Source:HGNC Symbol
ENSGALG00000015409	0.680079	6.98509	8.95035	0.00277417	0.0381289	ENSGALG00000015409	PROS1	protein S (alpha) [Source:HGNC Symbol
ENSGALG00000044468	-1.52662	2.61234	8.94602	0.00278074	0.0381775	ENSGALG00000044468
ENSGALG00000008976	-1.44244	2.06905	8.93311	0.00280046	0.0383928	ENSGALG00000008976	ADAM22	ADAM metallopeptidase domain 22 [Source:HGNC Symbol
ENSGALG00000002123	-1.61297	3.10312	8.93177	0.00280253	0.0383928	ENSGALG00000002123	OSCP1	organic solute carrier partner 1 [Source:HGNC Symbol
ENSGALG00000011635	1.00182	2.99918	8.92248	0.00281682	0.0385466	ENSGALG00000011635	TFCP2L1	transcription factor CP2 like 1 [Source:HGNC Symbol
ENSGALG00000006080	-0.81885	7.70856	8.89732	0.0028559	0.0390389	ENSGALG00000006080	GPC4	glypican 4 [Source:HGNC Symbol
ENSGALG00000037695	-1.50818	0.795967	8.88202	0.00287993	0.0393246	ENSGALG00000037695	OSR2	odd-skipped related transciption factor 2 [Source:HGNC Symbol
ENSGALG00000028304	1.15811	5.96253	8.87813	0.00288606	0.0393657	ENSGALG00000028304
ENSGALG00000015474	0.885601	4.88864	8.86814	0.0029019	0.0395388	ENSGALG00000015474
ENSGALG00000014931	-0.799976	4.60691	8.86265	0.00291065	0.0395747	ENSGALG00000014931	RAB28	RAB28, member RAS oncogene family [Source:HGNC Symbol
ENSGALG00000013311	1.30732	1.38468	8.86203	0.00291163	0.0395747	ENSGALG00000013311	ANO3	anoctamin-3 isoform 1 [Source:RefSeq peptide
ENSGALG00000041140	0.619885	7.17277	8.86056	0.00291398	0.0395747	ENSGALG00000041140	HTRA1	HtrA serine peptidase 1 [Source:HGNC Symbol
ENSGALG00000005553	1.41886	1.16404	8.8514	0.00292864	0.039731	ENSGALG00000005553	NLGN3	neuroligin 3 [Source:HGNC Symbol
ENSGALG00000034048	0.838258	3.77201	8.80906	0.00299738	0.0405899	ENSGALG00000034048	BCL11A	B-cell CLL/lymphoma 11A [Source:HGNC Symbol
ENSGALG00000016281	-0.83463	4.72434	8.80843	0.00299841	0.0405899	ENSGALG00000016281	DMD	dystrophin [Source:HGNC Symbol
ENSGALG00000026557	-1.03429	3.38055	8.80601	0.00300239	0.0406001	ENSGALG00000026557	PGF	placental growth factor [Source:HGNC Symbol
ENSGALG00000011176	-0.843904	4.43684	8.79863	0.00301458	0.0407211	ENSGALG00000011176	SCRN1	secernin 1 [Source:HGNC Symbol
ENSGALG00000015721	0.989027	7.33257	8.79111	0.00302702	0.0408453	ENSGALG00000015721	SVEP1	sushi, von Willebrand factor type A, EGF and pentraxin domain containing 1 [Source:HGNC Symbol
ENSGALG00000008999	0.737331	4.46233	8.78894	0.00303062	0.04085	ENSGALG00000008999	AFAP1L2	actin filament associated protein 1 like 2 [Source:HGNC Symbol
ENSGALG00000008287	-0.695794	4.89387	8.78579	0.00303585	0.0408768	ENSGALG00000008287	PSMD10	proteasome 26S subunit, non-ATPase 10 [Source:HGNC Symbol
ENSGALG00000009759	1.19763	1.98066	8.78134	0.00304327	0.0409328	ENSGALG00000009759	SLC16A7	solute carrier family 16 member 7 [Source:HGNC Symbol
ENSGALG00000003594	1.38867	6.71313	8.76523	0.00307028	0.041252	ENSGALG00000003594	ANK1	ankyrin 1 [Source:HGNC Symbol
ENSGALG00000008266	-1.48135	2.67326	8.74987	0.00309624	0.0415563	ENSGALG00000008266	COL4A6	collagen type IV alpha 6 chain [Source:HGNC Symbol
ENSGALG00000013247	1.45706	1.63475	8.74466	0.0031051	0.0416308	ENSGALG00000013247	CCDC83	coiled-coil domain containing 83 [Source:HGNC Symbol
ENSGALG00000041898	0.645955	6.11906	8.73271	0.00312552	0.0418418	ENSGALG00000041898	FAM43A	family with sequence similarity 43 member A [Source:HGNC Symbol
ENSGALG00000043690	-1.32345	8.33486	8.73156	0.00312749	0.0418418	ENSGALG00000043690	C2orf40	chromosome 2 open reading frame 40 [Source:HGNC Symbol
ENSGALG00000010223	1.32693	0.980101	8.71457	0.00315678	0.0421887	ENSGALG00000010223	GLIPR1	GLI pathogenesis related 1 [Source:HGNC Symbol
ENSGALG00000029301	-0.890798	3.95297	8.70736	0.00316928	0.0422914	ENSGALG00000029301	BMP2	bone morphogenetic protein 2 [Source:HGNC Symbol
ENSGALG00000013356	0.864625	4.43252	8.70627	0.00317118	0.0422914	ENSGALG00000013356	IKBKE	inhibitor of nuclear factor kappa B kinase subunit epsilon [Source:HGNC Symbol
ENSGALG00000013956	1.45274	4.48124	8.69988	0.00318231	0.0423612	ENSGALG00000013956	MYB	transcriptional activator Myb [Source:RefSeq peptide
ENSGALG00000042383	1.42421	0.641527	8.6994	0.00318316	0.0423612	ENSGALG00000042383
ENSGALG00000010927	0.933452	8.12282	8.68906	0.00320125	0.042557	ENSGALG00000010927		Ovocleidin-116 [Source:UniProtKB/Swiss-Prot
ENSGALG00000008460	-0.912294	6.10238	8.68381	0.00321049	0.042632	ENSGALG00000008460	ZFYVE19	zinc finger FYVE-type containing 19 [Source:HGNC Symbol
ENSGALG00000001837	-0.811688	5.97789	8.682	0.00321367	0.042632	ENSGALG00000001837	ORAI2	ORAI calcium release-activated calcium modulator 2 [Source:HGNC Symbol
ENSGALG00000008883	-0.669048	5.61849	8.67513	0.00322582	0.042748	ENSGALG00000008883	TCF7L2	transcription factor 7 like 2 [Source:HGNC Symbol
ENSGALG00000008408	0.900819	3.77801	8.66884	0.00323698	0.0428508	ENSGALG00000008408	GAB3	GRB2 associated binding protein 3 [Source:HGNC Symbol
ENSGALG00000043373	0.734999	6.63608	8.66052	0.00325178	0.0430015	ENSGALG00000043373	ARVCF	armadillo repeat gene deleted in velocardiofacial syndrome [Source:HGNC Symbol
ENSGALG00000014804	-1.78408	1.28477	8.65444	0.00326266	0.0431	ENSGALG00000014804	THBS4	thrombospondin 4 [Source:HGNC Symbol
ENSGALG00000008734	1.15555	2.06627	8.64877	0.00327283	0.043189	ENSGALG00000008734	PCSK2	proprotein convertase subtilisin/kexin type 2 [Source:HGNC Symbol
ENSGALG00000038943	0.862923	5.0671	8.64489	0.0032798	0.0432172	ENSGALG00000038943	RASSF5
ENSGALG00000000367	1.52183	0.161769	8.64291	0.00328337	0.0432172	ENSGALG00000000367	ASIC2	acid sensing ion channel subunit 2 [Source:HGNC Symbol
ENSGALG00000016639	0.926555	5.55536	8.64185	0.00328528	0.0432172	ENSGALG00000016639
ENSGALG00000039156	0.944058	3.76251	8.62822	0.00330995	0.0434857	ENSGALG00000039156
[truncated: 61 more rows]

## Sheet: -2,0>FC<2,0
	logFC	logCPM	LR	PValue	FDR	Gene.stable.ID	Gene.name	Gene.description
[truncated: 192 more rows]

## Sheet: FC<-2,0
	logFC	logCPM	LR	PValue	FDR	Gene.stable.ID	Gene.name	Gene.description
[truncated: 129 more rows]

[truncated: 2 more sheets: FC>2,0, BP_genes]
