# Supplementary material for: RNA-seq reveals downregulated osteochondral genes potentially related to tibia bacterial chondronecrosis with osteomyelitis in broilers
Source: BMC Genet. 2020 Jun 3;21:58. doi: 10.1186/s12863-020-00862-2 (PMC7271470; doi:10.1186/s12863-020-00862-2)
Supplement: Supplementary file 2 — Additional file 2. Detailed table showing genes among all Biological Process. [file 12863_2020_862_MOESM2_ESM.xlsx]

## Sheet: Planilha1
skeletal system development	FRZB	ENSGALG00000002763
skeletal system development	COMP	ENSGALG00000003283
skeletal system development	SFRP1	ENSGALG00000003473
skeletal system development	SOX9	ENSGALG00000004386
skeletal system development	COL11A1	ENSGALG00000005180
skeletal system development	ACAN	ENSGALG00000006725
skeletal system development	WFIKKN2	ENSGALG00000007367
skeletal system development	CYR61	ENSGALG00000008661
skeletal system development	CSGALNACT1	ENSGALG00000010125
skeletal system development	IHH	ENSGALG00000011347
skeletal system development	CHADL	ENSGALG00000011970
skeletal system development	CDH7	ENSGALG00000013782
skeletal system development	HAPLN1	ENSGALG00000015627
skeletal system development	LECT1	ENSGALG00000016945
skeletal system development	CHAD	ENSGALG00000019761
connective tissue development	FRZB	ENSGALG00000002763
connective tissue development	COMP	ENSGALG00000003283
connective tissue development	SOX9	ENSGALG00000004386
connective tissue development	COL11A1	ENSGALG00000005180
connective tissue development	SOX8	ENSGALG00000005263
connective tissue development	ACAN	ENSGALG00000006725
connective tissue development	CYR61	ENSGALG00000008661
connective tissue development	CSGALNACT1	ENSGALG00000010125
connective tissue development	IHH	ENSGALG00000011347
connective tissue development	CHADL	ENSGALG00000011970
connective tissue development	CDH7	ENSGALG00000013782
connective tissue development	LECT1	ENSGALG00000016945
cartilage development	FRZB	ENSGALG00000002763
cartilage development	COMP	ENSGALG00000003283
cartilage development	SOX9	ENSGALG00000004386
cartilage development	COL11A1	ENSGALG00000005180
cartilage development	ACAN	ENSGALG00000006725
cartilage development	CYR61	ENSGALG00000008661
cartilage development	CSGALNACT1	ENSGALG00000010125
cartilage development	IHH	ENSGALG00000011347
cartilage development	CHADL	ENSGALG00000011970
cartilage development	CDH7	ENSGALG00000013782
cartilage development	LECT1	ENSGALG00000016945
skeletal system morphogenesis	COMP	ENSGALG00000003283
skeletal system morphogenesis	SFRP1	ENSGALG00000003473
skeletal system morphogenesis	SOX9	ENSGALG00000004386
skeletal system morphogenesis	COL11A1	ENSGALG00000005180
skeletal system morphogenesis	ACAN	ENSGALG00000006725
skeletal system morphogenesis	CSGALNACT1	ENSGALG00000010125
skeletal system morphogenesis	IHH	ENSGALG00000011347
skeletal system morphogenesis	CDH7	ENSGALG00000013782
skeletal system morphogenesis	CHAD	ENSGALG00000019761
organ morphogenesis	TENM2	ENSGALG00000001768
organ morphogenesis	FRZB	ENSGALG00000002763
organ morphogenesis	COMP	ENSGALG00000003283
organ morphogenesis	SFRP1	ENSGALG00000003473
organ morphogenesis	ALDH1A2	ENSGALG00000004270
organ morphogenesis	SOX9	ENSGALG00000004386
organ morphogenesis	COL11A1	ENSGALG00000005180
organ morphogenesis	SOX8	ENSGALG00000005263
organ morphogenesis	RBP4A	ENSGALG00000006629
organ morphogenesis	ACAN	ENSGALG00000006725
organ morphogenesis	WFIKKN2	ENSGALG00000007367
organ morphogenesis	GAL3ST1	ENSGALG00000007781
organ morphogenesis	CYR61	ENSGALG00000008661
organ morphogenesis	THBS1	ENSGALG00000009626
system development	CSGALNACT1	ENSGALG00000010125
system development	KIF26B	ENSGALG00000010664
system development	IHH	ENSGALG00000011347
system development	CHADL	ENSGALG00000011970
system development	CDH7	ENSGALG00000013782
system development	UCHL1	ENSGALG00000014261
system development	SERINC5	ENSGALG00000014798
system development	PDE6B	ENSGALG00000015373
system development	LPPR1	ENSGALG00000015542
system development	HAPLN1	ENSGALG00000015627
system development	LECT1	ENSGALG00000016945
system development	CHAD	ENSGALG00000019761
system development	TENM2	ENSGALG00000001768
system development	COMP	ENSGALG00000003283
system development	ALDH1A2	ENSGALG00000004270
system development	SOX9	ENSGALG00000004386
system development	COL11A1	ENSGALG00000005180
system development	SOX8	ENSGALG00000005263
system development	RBP4A	ENSGALG00000006629
system development	GAL3ST1	ENSGALG00000007781
system development	CSGALNACT1	ENSGALG00000010125
system development	KIF26B	ENSGALG00000010664
system development	CHADL	ENSGALG00000011970
system development	SERINC5	ENSGALG00000014798
system development	LPPR1	ENSGALG00000015542
system development	HAPLN1	ENSGALG00000015627
